# Supplementary material for: The NOTCH-RIPK4-IRF6-ELOVL4 Axis Suppresses Squamous Cell Carcinoma
Source: Cancers (Basel). 2023 Jan 25;15(3):737. doi: 10.3390/cancers15030737 (PMC9913669; doi:10.3390/cancers15030737)
Supplement: Supplementary file 1 [file cancers-15-00737-s001.zip]

Archive with 3 entries (3 files):
- Supplementary Figures.pdf
- Supplementary_Table_S1.xlsx
- Supplementary_Table_S2.xlsx
