# Supplementary material for: The NOTCH-RIPK4-IRF6-ELOVL4 Axis Suppresses Squamous Cell Carcinoma
Source: Cancers (Basel). 2023 Jan 25;15(3):737. doi: 10.3390/cancers15030737 (PMC9913669; doi:10.3390/cancers15030737)
Supplement: Supplementary file 1 [file cancers-15-00737-s001.zip › Supplementary_Table_S1.xlsx]

## Sheet: RIPK4 list for up and down 
	Upregulated genes
	Gene	Control1	Control2	RIPK4A	RIPK4B	logFC	FC	PValue	FDR
1	Krt2	2713.14	1035.51	18810.2	14401.7	3.14704	8.85839	4.97117e-18	1.01028e-14
2	Dcn	6141.84	5695.72	20657.6	14971.1	1.58961	3.00969	9.49954e-18	1.68926e-14
3	Igfbp5	8881.02	6485	27390.4	26065.6	1.79856	3.47873	2.42122e-17	3.82715e-14
4	Casp9	958.757	827.22	3700.1	3290.68	1.96847	3.91354	3.46944e-14	3.79664e-11
5	Snx3	4249.19	4451.29	9724.3	9558.89	1.14817	2.21632	2.68743e-12	2.38946e-09
6	Ccdc115	1844.46	1793.22	4603.62	5764.43	1.51102	2.85011	7.7438e-10	4.23705e-07
7	Egr1	14240	12748.9	26566.1	26562.7	0.977109	1.96852	1.17268e-09	5.7526e-07
8	Kazald1	306.517	283.314	1505.27	1226.4	2.21081	4.62934	1.36659e-09	6.48037e-07
9	Tsn	3529.95	3873.88	8253.13	7329.5	1.07357	2.10464	1.30715e-08	4.8879e-06
10	Paqr7	1119.31	1226.43	3917.21	3178.03	1.59671	3.02452	1.59188e-08	5.6055e-06
11	Mybpc1	285.59	192.007	985.204	1304.94	2.26077	4.79246	2.53434e-08	8.58417e-06
12	Csnk1g1	1849.41	1042.13	5362.65	4723.68	1.80228	3.4877	8.35969e-08	2.58533e-05
13	Tfap2b	9349.64	8584.5	18382.5	14795.7	0.887479	1.84994	1.0246e-07	3.03665e-05
14	Zc3h12a	1283.92	1271.4	2710.34	4801.06	1.55558	2.93951	2.93571e-07	8.03144e-05
15	Krt24	1689.71	1668.31	3710.71	4220.93	1.23997	2.36194	7.17055e-07	0.000178962
16	Has3	9594.86	8212.99	20011.9	14372.1	0.949162	1.93075	1.06004e-06	0.000251335
17	Olfm1	935.935	943.016	2480.92	2729.77	1.47144	2.77298	1.40388e-06	0.00031701
18	Crlf1	1464.76	1394.92	4586.46	2754.65	1.35997	2.56679	1.98072e-06	0.000426934
19	Rian	139.071	74.6732	608.838	1241.99	3.11207	8.64622	2.33375e-06	0.000482568
20	Tlx1	238.745	19.3778	2191.59	1194.19	3.71095	13.0951	2.34059e-06	0.000482568
21	Dlk1	54.8366	25.0954	314.315	416.998	3.18828	9.11526	2.73812e-06	0.000548627
22	Cygb	512.632	380.833	2221.43	1121.45	1.90296	3.73978	3.75936e-06	0.000724432
23	Ntm	106.756	37.7357	623.228	502.757	2.95838	7.77251	3.76831e-06	0.000724432
24	Napg	1288.86	1303.4	3045.92	3041.02	1.23144	2.34801	5.85338e-06	0.00106757
25	Lgi2	1380.63	1493.16	2994.51	3980.42	1.27923	2.42709	1.06634e-05	0.00172384
26	Grm4	1340.4	1239.46	3631.98	2347.47	1.21253	2.31744	1.15404e-05	0.00182415
27	Cpa6	60.9068	46.9374	315.178	374.605	2.67355	6.37999	1.30413e-05	0.00203874
28	Tprkb	1134.9	1537.2	3561.89	4426.72	1.57996	2.98962	1.83234e-05	0.00277307
29	Slc4a4	211.144	165.348	1436.65	529.411	2.38337	5.21752	2.74971e-05	0.00395125
30	Col1a2	1955.57	2478.32	5132.26	4612.94	1.13611	2.19787	4.28065e-05	0.00579967
31	Cyp2t4	124.651	47.2571	482.034	860.557	2.96311	7.79805	5.21984e-05	0.00675068
32	Tmtc1	1025.98	803.054	2338.07	2278.56	1.33555	2.52372	5.54708e-05	0.00710926
33	Emx2	44.4434	7.78409	145.728	403.362	3.38616	10.4553	8.4697e-05	0.0101252
34	Cdkl5	530.867	438.55	1308.17	1133.18	1.33207	2.51764	0.000180756	0.0186336
35	Pcdhac2	59.2009	5.09942	337.633	332.159	3.37263	10.3577	0.000185102	0.018809
36	Ociad2	1734.07	1652.34	3786.43	3974.91	1.19649	2.29182	0.000280828	0.0266338
37	Fmo1	311.104	294.93	1279.74	616.061	1.64475	3.12693	0.000346706	0.0314155
38	Mob4	3824.95	3761.4	5289.67	7727.27	0.778964	1.7159	0.000382563	0.0337801
39	Olfml3	88.435	55.0388	249.45	346.83	2.05291	4.14943	0.00049053	0.0405258
40	Sdk1	310.625	266.69	769.591	901.653	1.53298	2.89383	0.000525752	0.0424963
41	Slc6a17	318.538	257.148	627.373	967.525	1.46975	2.76974	0.000639879	0.0494724
42	Mdk	193.411	178.169	401.265	940.859	1.85228	3.61071	0.00107104	0.0711989
43	Myh10	294.272	498.272	874.548	1124.14	1.33455	2.52197	0.00135893	0.0833281
44	Pcdhga9	85.4046	1144.31	6885.77	6358.47	3.42878	10.7688	0.0018739	0.106536
45	Pitx2	69.0277	7.46732	318.975	976.101	4.0754	16.8585	0.00213546	0.114638
46	Sox11	109.632	140.812	321.507	477.415	1.67291	3.18857	0.00243336	0.126339
47	Fos	19176	15817.6	45455.5	25985.7	1.02965	2.04153	0.00276985	0.140509
48	Slc5a7	71.7929	4.14536	275.448	774.226	3.78409	13.776	0.0030712	0.150547
49	Sox6	9212.05	8348.76	16200.3	10396.3	0.598822	1.51448	0.00414323	0.185351
50	Steap4	3193.55	3258.95	4835.26	7160.04	0.894552	1.85903	0.00552837	0.22723
51	Mfge8	1064.01	1486.21	2023.75	2379.46	0.788035	1.72672	0.00604075	0.242072
52	Adamts18	472.225	360.008	732.292	969.524	1.03178	2.04454	0.00609416	0.242287
53	Ppp2r2b	253.492	231.793	522.363	465.639	1.02517	2.03521	0.0081837	0.294915
54	Fhl1	939.995	1158.5	2064.48	1647.32	0.822676	1.76868	0.0105089	0.355952
55	Cdkn1c	200.389	182.396	490.888	345.325	1.12662	2.18347	0.0160994	0.475551
56	Serpina5	64.9673	55.4715	208.853	112.263	1.41174	2.66058	0.0223116	0.573001
57	Igsf10	266.163	270.682	448.583	543.733	0.886113	1.84819	0.0435315	0.826293
58	Prdm8	26.2037	31.6164	98.0223	39.5427	1.24541	2.37086	0.0748064	1
59	Dlx3	1448.44	1103.48	2234.35	1379.32	0.501648	1.41583	0.13104	1
60	Npr1	177.645	194.15	254.421	334.427	0.663312	1.58371	0.168004	1
61	Rgs2	627.968	709.179	1064.26	852.529	0.519412	1.43337	0.189262	1
	Downregualted genes
	Gene	Control1	Control2	RIPK4A	RIPK4B	logFC	FC	PValue	FDR
1	Cst6	24579.6	25052.6	2226.97	3008.45	-3.24467	0.105501	2.5225e-61	1.79426e-57
2	Klk7	24660.3	24378.9	8750.87	10437.6	-1.35365	0.391301	3.64466e-17	5.1849e-14
3	Sdr16c6	8667.22	9041.85	3673.3	3590.09	-1.28575	0.410157	1.8407e-13	1.74572e-10
4	Krt87	606.566	1396.22	71.399	63.2683	-3.89207	0.0673549	1.20927e-11	1.01195e-08
5	Krt79	362875	341251	142236	132054	-1.36013	0.389547	5.12996e-11	4.05438e-08
6	Tppp3	9681.77	9475.73	3828.92	4396.02	-1.21975	0.429358	6.24858e-11	4.67854e-08
7	Crabp2	4148.72	4549.27	1261.17	1461.28	-1.67558	0.313039	6.85974e-11	4.87933e-08
8	Fam109a	1494.61	1483.3	266.826	202.16	-2.66648	0.157511	7.37221e-11	4.99415e-08
9	Pla2g2f	20480.2	20902.9	8879.15	6884.94	-1.39242	0.380925	1.18623e-10	7.67062e-08
10	Lypd3	29020.1	30511.5	13704.5	15854	-1.01005	0.49653	5.52321e-10	3.27388e-07
11	Sprr4	857.57	812.49	77.7157	62.4524	-3.57311	0.084021	6.48048e-10	3.68765e-07
12	Marveld2	2057.64	2107.92	603.775	379.332	-2.0833	0.235974	8.46602e-10	4.46065e-07
13	Krt34	177.51	505.734	6.8862	0	-6.60966	0.0102399	1.07783e-09	5.47614e-07
14	Slco3a1	12909.1	13544.3	7126.31	6190.32	-0.990252	0.50339	1.99585e-09	9.15903e-07
15	Krtap8-1	557.298	1375.05	78.478	35.4516	-4.08275	0.059016	2.38497e-09	1.06027e-06
16	Sprr1a	7684.21	7272.62	1372.32	2890.26	-1.81077	0.285039	2.97578e-09	1.28283e-06
17	Ugt1a1	2432.28	2943.2	196.749	602.482	-2.74873	0.148782	5.18448e-09	2.10727e-06
18	Defb1	5929.43	6262.71	1949.86	2615.25	-1.41706	0.374475	1.22184e-08	4.69783e-06
19	Krtap11-1	336.98	780.747	47.423	25.7406	-3.93067	0.0655769	1.61553e-08	5.6055e-06
20	Krtap7-1	326.741	824.248	40.0239	17.2459	-4.32603	0.0498581	3.43705e-08	1.1371e-05
21	Scel	14299.2	14901.3	8011.96	6817.87	-0.977515	0.507854	5.20791e-08	1.68381e-05
22	Sdr16c5	12928.2	13802.5	7289.91	7101.32	-0.893296	0.538383	5.42772e-08	1.71588e-05
23	Defb6	6330.4	6805.85	981.776	2566.98	-1.8879	0.2702	1.57978e-07	4.49479e-05
24	Lars2	103853	81390.1	35142.7	45388.9	-1.20179	0.434736	3.50336e-07	9.22939e-05
25	Serpinb2	8073.64	8636.37	2669.6	3709.11	-1.38925	0.381763	5.13011e-07	0.000132693
26	Adam8	9968.07	11851	6153.62	5982.25	-0.84629	0.556213	7.50466e-07	0.000184071
27	Susd2	7996.92	8668.15	3970.87	2410.82	-1.38489	0.382919	8.87162e-07	0.000213911
28	Grhl1	11351.2	11478.8	6484.82	5999.62	-0.870808	0.546841	1.5667e-06	0.000348248
29	Olah	182.712	198.062	24.6301	17.2459	-3.17957	0.110371	1.69786e-06	0.000371597
30	Ccer2	62022.1	65329.2	14037.7	33809.4	-1.41228	0.375717	2.19946e-06	0.000467009
31	Ppil1	7159.57	7035.5	3393.91	3354.98	-1.07265	0.475446	2.4366e-06	0.000495187
32	Cldn4	1607.28	1785.6	617.738	573.718	-1.50964	0.351199	5.02997e-06	0.000941531
33	Grhl3	6038.54	5595.03	3123.92	2510.23	-1.04607	0.484284	8.00844e-06	0.00138937
34	Pcdh1	2000.21	2209.07	799.911	763.739	-1.42852	0.371513	9.69746e-06	0.00160414
35	AY036118	415429	368793	159055	192610	-1.15706	0.448425	1.10594e-05	0.00176776
36	Atp6v0a4	2103.09	2439.56	699.468	877.848	-1.52574	0.347302	1.59809e-05	0.00247113
37	Dsc1	18349	19876.2	11469.4	7218.45	-1.03246	0.488876	1.76954e-05	0.00270682
38	Ovol1	6222.65	5554.62	3292.28	2810.13	-0.948599	0.518135	3.35529e-05	0.00467964
39	Srp14	7925.66	8012.88	3544.59	3741.66	-1.12923	0.457159	3.39975e-05	0.00469562
40	Krt73	13482.5	11780.1	8033.8	7592.27	-0.693063	0.618539	4.05139e-05	0.00554183
41	Lipg	4192.59	3719.51	1868.48	1735.36	-1.13452	0.455488	4.51022e-05	0.00599649
42	Nectin4	8741.15	9130.4	5373.21	4450.36	-0.863374	0.549666	6.70654e-05	0.00836906
43	Rn7sk	1916.53	1349.45	164.551	615.676	-2.06444	0.239078	6.89618e-05	0.00853088
44	Vkorc1l1	5951.54	5673.43	2321.52	1890.39	-1.46467	0.362319	8.05573e-05	0.00971193
45	Ocln	2805.69	2231.44	1282.82	969.602	-1.16122	0.447133	9.76765e-05	0.0112971
46	Elovl4	13870.5	15169.7	8871.63	6552.79	-0.912861	0.531131	0.000171682	0.0179585
47	Nebl	4539.81	4853.81	2804.75	2250.59	-0.893913	0.538153	0.000178308	0.0185154
48	Gsdma	3237.2	3298.42	1680.95	1519.69	-1.02995	0.489728	0.000190348	0.0192049
49	Mal2	2938.1	3131.8	1496.7	1499.26	-1.01858	0.493601	0.000216747	0.0214128
50	CT010467.1	318584	307929	148730	182381	-0.92003	0.528498	0.000363846	0.0323505
51	Slc46a2	594.066	703.882	181.009	218.583	-1.69886	0.30803	0.000720828	0.0534089
52	Slc39a2	640.314	769.76	243.222	274.018	-1.44628	0.366967	0.000748252	0.0551535
53	Ivl	3234.62	3744.92	1718.6	1159.96	-1.2778	0.412424	0.0010218	0.0692193
54	Ephx3	1688.68	1824.57	745.454	799.892	-1.18468	0.439923	0.00103946	0.0697516
55	Sgpp2	627.918	641.506	189.994	248.554	-1.53243	0.345694	0.00110396	0.0727079
56	Myo5b	1217.99	1558.38	590.554	544.56	-1.29017	0.408903	0.00135034	0.08316
57	Rn7s1	527.139	644.116	80.5088	270.791	-1.73534	0.300338	0.00142048	0.0862302
58	Prnd	545.425	748.594	129.486	197.714	-1.98225	0.253095	0.00149752	0.0898892
59	Endod1	3268.66	3817.52	2099.45	2053.99	-0.770652	0.586152	0.00230834	0.121175
60	Acta2	668.679	987.247	131.907	203.362	-2.30301	0.20264	0.00311526	0.151773
61	Slc26a9	1360.87	1282.13	709.81	688.662	-0.918247	0.529152	0.00388618	0.178338
62	Klk6	639.825	649.992	122.968	325.12	-1.52416	0.347682	0.00507713	0.218209
63	Tslp	219.323	220.533	7.86994	112.965	-1.85902	0.275664	0.0067773	0.257117

## Sheet: DSeq Cntrl vs Ripk4 KO
Gene	Control1	Control2	RIPK4A	RIPK4B	logFC	FC	PValue	FDR
Gm4613	0	0	0	9949.92	15.3919	42994.3	8.13876e-06	0.00139496
Gm20390	0	0	3656.82	4093.48	14.7288	27153	1.95762e-80	2.78491e-76
Srp54a	0	0	4946.54	0	14.3836	21374.6	4.37813e-05	0.00587578
Gm12445	0	0	230.907	241.442	10.9958	2042.03	1.67025e-16	1.98009e-13
Hist1h2br	0	0	0	250.814	9.84589	920.254	0.000363003	0.0323505
Rnu3a	0	0.829072	0	419.717	8.65656	403.538	0.000873398	0.0611349
Gm27640	1.57787	2.48721	339.391	1.83683	6.31739	79.7488	0.000692488	0.0520156
Pitx2	69.0277	7.46732	318.975	976.101	4.0754	16.8585	0.00213546	0.114638
Slc5a7	71.7929	4.14536	275.448	774.226	3.78409	13.776	0.0030712	0.150547
A530032D15Rik	0	0	0	3.54516	3.77936	13.731	0.0424221	0.819041
Tlx1	238.745	19.3778	2191.59	1194.19	3.71095	13.0951	2.34059e-06	0.000482568
Krt84	5.76118	27.6767	10.2625	355.457	3.4439	10.8822	0.0140556	0.433743
Pcdhga9	85.4046	1144.31	6885.77	6358.47	3.42878	10.7688	0.0018739	0.106536
Emx2	44.4434	7.78409	145.728	403.362	3.38616	10.4553	8.4697e-05	0.0101252
Pcdhac2	59.2009	5.09942	337.633	332.159	3.37263	10.3577	0.000185102	0.018809
Tmem45a2	32.098	10.3788	186.778	238.568	3.31389	9.94446	3.5527e-06	0.000701954
Dlk1	54.8366	25.0954	314.315	416.998	3.18828	9.11526	2.73812e-06	0.000548627
Gm28177	19.4101	0	43.5655	133.315	3.16453	8.96642	0.00464878	0.204116
Krt2	2713.14	1035.51	18810.2	14401.7	3.14704	8.85839	4.97117e-18	1.01028e-14
Rian	139.071	74.6732	608.838	1241.99	3.11207	8.64622	2.33375e-06	0.000482568
Cyp2t4	124.651	47.2571	482.034	860.557	2.96311	7.79805	5.21984e-05	0.00675068
Ntm	106.756	37.7357	623.228	502.757	2.95838	7.77251	3.76831e-06	0.000724432
Il13ra2	34.5139	22.402	94.9331	287.158	2.74053	6.68316	0.000470416	0.0391354
Cpa6	60.9068	46.9374	315.178	374.605	2.67355	6.37999	1.30413e-05	0.00203874
Krt9	1174.55	129.025	1738.66	5249.42	2.42207	5.35939	0.00100972	0.0690591
Aif1l	107.726	24.4772	183.943	519.704	2.40873	5.31006	0.0018837	0.106536
Slc4a4	211.144	165.348	1436.65	529.411	2.38337	5.21752	2.74971e-05	0.00395125
Gm42910	29.9794	38.1373	112.147	241.544	2.37344	5.18176	0.0013169	0.0828949
Fmod	53.2327	32.4819	118.837	324.84	2.36836	5.16353	0.000889695	0.0617405
Scn3a	87.5715	65.4967	386.611	382.062	2.32619	5.0148	0.000129132	0.0143518
Gal3st4	2.65339	107.817	284.538	266.673	2.31759	4.98498	0.0202608	0.54388
Gria4	45.5054	25.2637	132.755	217.893	2.30424	4.93907	0.00223946	0.118744
Mybpc1	285.59	192.007	985.204	1304.94	2.26077	4.79246	2.53434e-08	8.58417e-06
Fam196b	42.4542	79.9336	223.881	359.339	2.25135	4.76127	0.000492827	0.0405258
Kazald1	306.517	283.314	1505.27	1226.4	2.21081	4.62934	1.36659e-09	6.48037e-07
Slc14a1	170.701	103.17	423.499	812.374	2.17272	4.50874	9.97569e-05	0.0114447
Mapk4	38.6577	41.4536	201.667	157.968	2.16331	4.47942	0.00109344	0.0723502
Pla2g4c	136.516	48.7228	579.196	246.879	2.1543	4.45154	0.00084908	0.0603951
Cmya5	48.9397	43.3092	274.074	135.933	2.14848	4.43361	0.00123047	0.0788495
Lcn2	81.5662	105.566	293.345	520.744	2.12001	4.34697	0.0045106	0.199784
Prkg2	64.0534	39.7754	263.813	185.286	2.10889	4.3136	0.0014112	0.0861622
Lce1m	280.76	348.278	164.873	2521.76	2.09428	4.27012	0.0224438	0.57529
Icos	61.5368	45.5989	225.277	230.523	2.08623	4.24637	0.000619985	0.0481962
Fndc1	190.159	186.822	524.962	1063.6	2.07457	4.2122	0.000422413	0.0355825
Olfml3	88.435	55.0388	249.45	346.83	2.05291	4.14943	0.00049053	0.0405258
Slit1	61.9219	75.74	260.75	306.066	2.0399	4.11217	0.000901116	0.0622295
Hbb-bs	95.1096	50.9942	170.631	422.542	2.01926	4.05376	0.022784	0.580869
Eln	116.738	88.5411	162.019	670.035	2.01776	4.04955	0.00467127	0.204472
Hbb-bt	52.3741	28.8728	83.507	244.88	2.01163	4.03237	0.0289478	0.671127
Zfp180	818.238	734.452	5437.59	765.624	1.99799	3.99443	0.00091491	0.0628769
Pcdhgb4	96.4063	89.2282	683.774	57.659	1.99599	3.9889	0.0196888	0.532496
Casp9	958.757	827.22	3700.1	3290.68	1.96847	3.91354	3.46944e-14	3.79664e-11
Chil1	684.187	732.864	1882.21	3660.97	1.9677	3.91144	1.95769e-05	0.00290104
D430019H16Rik	40.6046	44.8039	164.551	164.259	1.94141	3.8408	0.0079079	0.289197
Fam174b	10.3031	132.634	307.263	229.887	1.90911	3.75577	0.0328417	0.713292
Ror2	78.8933	61.3513	158.383	367.367	1.90486	3.74473	0.00528204	0.223953
Mgat1	657.681	1142.28	5563.92	1175.42	1.9045	3.74379	0.0120966	0.39289
Cygb	512.632	380.833	2221.43	1121.45	1.90296	3.73978	3.75936e-06	0.000724432
Gm12543	179.446	205.719	683.045	744.634	1.88956	3.70521	0.00133232	0.08316
Isl1	135.696	94.5142	132.805	718.202	1.88532	3.69436	0.0142799	0.438759
Lce1a2	143.586	120.215	43.2847	928.52	1.88049	3.682	0.0570094	0.930802
Lce1d	98.0211	103.008	47.1959	691.432	1.87632	3.67137	0.0715089	1
Cdh11	91.0107	64.0615	146.673	415.796	1.8573	3.6233	0.00554259	0.22723
Mdk	193.411	178.169	401.265	940.859	1.85228	3.61071	0.00107104	0.0711989
Krt36	11.1663	49.071	16.4551	199.711	1.84081	3.58211	0.089402	1
Zfp961	400.813	362.392	464.893	2255.38	1.83339	3.56374	0.00621398	0.24624
S100a9	247.479	246.812	554.25	1179.5	1.81005	3.50655	0.00184686	0.105863
Dcaf12l1	76.1335	57.605	215.182	252.888	1.80483	3.49388	0.00489097	0.212131
Plxnc1	63.6812	62.2739	299.978	140.029	1.80231	3.48779	0.0382048	0.777146
Csnk1g1	1849.41	1042.13	5362.65	4723.68	1.80228	3.4877	8.35969e-08	2.58533e-05
Igfbp5	8881.02	6485	27390.4	26065.6	1.79856	3.47873	2.42122e-17	3.82715e-14
H1fx	0	1477.84	2260.86	2806.76	1.77767	3.42873	0.341894	1
Lce1c	144.146	150.413	46.8337	958.375	1.77012	3.41082	0.0834398	1
Cp	13.4119	29.8466	30.496	115.721	1.75406	3.37308	0.058887	0.950476
Lrch4	162.274	138.048	516.031	482.763	1.73278	3.32368	0.0165034	0.481102
Hba-a2	75.1184	50.1377	149.361	262.342	1.71435	3.28149	0.0668921	0.992292
Zfp708	288.24	12.2386	540.938	442.878	1.70959	3.27068	0.0556897	0.919075
Hba-a1	70.7802	54.4886	163.174	237.61	1.67592	3.19523	0.0418798	0.815221
Sox11	109.632	140.812	321.507	477.415	1.67291	3.18857	0.00243336	0.126339
Hoxd8	85.5946	66.5972	177.542	301.803	1.65371	3.14642	0.0063982	0.25012
Fmo1	311.104	294.93	1279.74	616.061	1.64475	3.12693	0.000346706	0.0314155
Dlx2	154.311	101.988	266.234	532.132	1.63814	3.11264	0.0060848	0.242287
Nog	74.1033	55.4715	159.488	241.071	1.62599	3.08654	0.011272	0.371195
Paqr7	1119.31	1226.43	3917.21	3178.03	1.59671	3.02452	1.59188e-08	5.6055e-06
Dcn	6141.84	5695.72	20657.6	14971.1	1.58961	3.00969	9.49954e-18	1.68926e-14
Tprkb	1134.9	1537.2	3561.89	4426.72	1.57996	2.98962	1.83234e-05	0.00277307
Gm28036	1119.6	91.1297	2507.35	1076.47	1.56528	2.95934	0.0810973	1
Zc3h12a	1283.92	1271.4	2710.34	4801.06	1.55558	2.93951	2.93571e-07	8.03144e-05
Fmo2	71.058	53.338	179.74	184.348	1.54679	2.92167	0.0202985	0.54388
Phc3	1417.54	1174.76	6221.27	1295.36	1.53568	2.89925	0.00304047	0.149667
Sdk1	310.625	266.69	769.591	901.653	1.53298	2.89383	0.000525752	0.0424963
Ccdc115	1844.46	1793.22	4603.62	5764.43	1.51102	2.85011	7.7438e-10	4.23705e-07
Sv2b	102.598	34.39	204.029	186.362	1.50807	2.84429	0.028206	0.664336
Plppr1	139.091	152.222	520.311	291.264	1.47724	2.78415	0.00753278	0.278341
2310050C09Rik	155.281	212.136	87.131	934.338	1.47486	2.77957	0.0746703	1
Olfm1	935.935	943.016	2480.92	2729.77	1.47144	2.77298	1.40388e-06	0.00031701
Slc6a17	318.538	257.148	627.373	967.525	1.46975	2.76974	0.000639879	0.0494724
3110053B16Rik	71.6032	33.731	104.678	185.872	1.46127	2.75351	0.0248818	0.614529
Kprp	222.884	235.154	72.7888	1180.98	1.45244	2.7367	0.114299	1
Col25a1	53.0677	59.4855	151.092	151.355	1.42421	2.68368	0.0455584	0.844998
Lce1b	109.462	111.572	38.9976	553.785	1.42262	2.68071	0.146331	1
Abat	173.721	181.539	455.017	493.719	1.41651	2.66939	0.00872959	0.307741
Sorbs2	356.316	363.617	613.455	1302.36	1.41191	2.66089	0.00384656	0.177091
Serpina5	64.9673	55.4715	208.853	112.263	1.41174	2.66058	0.0223116	0.573001
Lce1a1	208.733	237.942	102.566	1085.22	1.41073	2.65871	0.100109	1
Peg10	133.93	100.968	268.654	353.625	1.40439	2.64705	0.0203079	0.54388
Enpp5	57.8615	107.743	140.501	296.612	1.39975	2.63856	0.0452841	0.842106
Syt9	157.122	111.882	380.064	324.84	1.38863	2.6183	0.0105855	0.357695
Foxe1	68.6873	58.6478	179.861	153.924	1.38837	2.61783	0.0689062	1
Hmga2	217.393	166.241	631.7	367.182	1.37953	2.60183	0.00953537	0.331663
Usp49	798.727	601.731	929.397	2702.46	1.3747	2.59314	0.0118034	0.385128
Col2a1	76.5413	90.8143	176.516	256.772	1.37156	2.5875	0.0343281	0.725573
S100a8	433.454	403.235	760.731	1400.34	1.36883	2.58261	0.00195179	0.108805
Crlf1	1464.76	1394.92	4586.46	2754.65	1.35997	2.56679	1.98072e-06	0.000426934
Sh2d5	90.7273	84.5653	86.5694	361.856	1.35435	2.55683	0.106291	1
Fgf2	180.243	17.298	205.251	298.929	1.35014	2.54937	0.115328	1
Hoxa9	275.096	189.883	410.111	775.208	1.34952	2.54827	0.014127	0.435002
Tmtc1	1025.98	803.054	2338.07	2278.56	1.33555	2.52372	5.54708e-05	0.00710926
Myh10	294.272	498.272	874.548	1124.14	1.33455	2.52197	0.00135893	0.0833281
D430041D05Rik	175.153	120.003	440.018	304.85	1.33432	2.52156	0.0130586	0.411912
Cdkl5	530.867	438.55	1308.17	1133.18	1.33207	2.51764	0.000180756	0.0186336
Zfp788	372.376	616.829	961.117	1521.82	1.32774	2.51009	0.00400456	0.182593
Diras2	88.3149	77.8735	216.447	199.711	1.32263	2.50122	0.0440245	0.830626
Tnfaip2	79.6822	123.532	136.74	367.367	1.31024	2.47983	0.118983	1
Igdcc4	87.5715	72.1292	127.887	262.667	1.28924	2.44399	0.0401506	0.799975
Zfp125	312.655	90.6746	574.662	407.693	1.28293	2.43332	0.0286789	0.66903
Igf2bp2	289.345	220.155	747.281	490.759	1.28016	2.42866	0.00572594	0.231413
Lgi2	1380.63	1493.16	2994.51	3980.42	1.27923	2.42709	1.06634e-05	0.00172384
Gm26642	93.7529	123.618	185.281	341.835	1.27756	2.42428	0.0378693	0.774363
Tmem100	111.617	67.6706	264.439	167.917	1.26808	2.4084	0.0458731	0.847137
Ogn	58.2304	60.1731	164.581	120.888	1.26744	2.40733	0.0661734	0.986775
Fosb	1526.59	1282.57	4447.5	2292.37	1.26243	2.399	0.00154737	0.0924185
Sema6c	125.874	118.41	301.254	281.249	1.25262	2.38274	0.0314528	0.695009
Prdm8	26.2037	31.6164	98.0223	39.5427	1.24541	2.37086	0.0748064	1
Krt24	1689.71	1668.31	3710.71	4220.93	1.23997	2.36194	7.17055e-07	0.000178962
Napg	1288.86	1303.4	3045.92	3041.02	1.23144	2.34801	5.85338e-06	0.00106757
Gria3	115.49	75.4713	174.262	273.41	1.22787	2.34222	0.0483638	0.869814
Nts	53.0677	48.332	122.418	115.318	1.22708	2.34092	0.0659968	0.985173
Grm4	1340.4	1239.46	3631.98	2347.47	1.21253	2.31744	1.15404e-05	0.00182415
Cldn10	49.3815	30.2714	145.728	39.2823	1.21194	2.31649	0.14712	1
Gm26532	169.817	13.9419	166.532	259.465	1.21146	2.31572	0.253545	1
Pcdhga10	140.723	100.968	320.69	237.256	1.20592	2.30685	0.328536	1
Hpgd	85.2047	99.4886	209.537	216.746	1.20587	2.30677	0.0395917	0.792169
Inpp5j	67.2191	58.556	145.578	144.147	1.20203	2.30063	0.0539231	0.903545
Tmem28	79.0104	71.7866	207.303	139.883	1.20142	2.29966	0.0481364	0.869814
Ociad2	1734.07	1652.34	3786.43	3974.91	1.19649	2.29182	0.000280828	0.0266338
Srgap3	163.782	162.601	410.502	337.253	1.19531	2.28994	0.0181357	0.503901
Dbn1	819.012	668.282	1599.15	1800.81	1.19266	2.28574	0.00297114	0.147273
Pid1	109.667	91.7895	219.038	240.646	1.18897	2.27991	0.0625975	0.969001
Adamts20	37.0798	35.6501	32.4635	133.17	1.18583	2.27494	0.17811	1
Tfdp2	1394.77	1426.26	4368.19	2039.65	1.18342	2.27115	0.000690703	0.0520156
Pcbp3	147.705	106.888	274.612	299.621	1.17245	2.25394	0.0407436	0.805026
Kit	44.2231	36.249	132.343	49.422	1.1718	2.25293	0.129339	1
Fam109b	344.124	113.077	570.864	459.689	1.17141	2.25232	0.0419038	0.815221
Scube3	328.985	142.6	418.091	638.3	1.16294	2.23914	0.0244675	0.60746
Yy2	41.9743	161.736	197.041	258.688	1.16166	2.23715	0.0914775	1
Xlr3b	119.783	185.616	353.151	327.337	1.15537	2.22742	0.0646862	0.979333
BC049715	73.0882	85.3408	178.474	173.713	1.15127	2.2211	0.0460099	0.847846
6820431F20Rik	469.649	5736.63	7107.94	6656.52	1.14913	2.21781	0.242183	1
Snx3	4249.19	4451.29	9724.3	9558.89	1.14817	2.21632	2.68743e-12	2.38946e-09
Grb10	501.49	507.486	1077.5	1158.33	1.14776	2.21569	0.000717779	0.0534089
Slc38a1	125.594	175.668	358.43	308.887	1.14685	2.21429	0.053352	0.903545
1700023F06Rik	74.1033	56.5383	137.969	150.078	1.13869	2.20181	0.0790276	1
Rpl21	1585.84	1722.29	6314.98	957.551	1.13633	2.1982	0.0629992	0.97299
Col1a2	1955.57	2478.32	5132.26	4612.94	1.13611	2.19787	4.28065e-05	0.00579967
Etnk2	62.7968	76.2158	134.549	170.918	1.13484	2.19595	0.075586	1
Ntng2	63.3729	63.1376	164.201	113.056	1.13017	2.18884	0.0706223	1
Cdkn1c	200.389	182.396	490.888	345.325	1.12662	2.18347	0.0160994	0.475551
Gm4767	265.339	27.8838	316.521	323.302	1.12436	2.18004	0.135551	1
Gga3	1124.15	1038.21	2220.06	2479.34	1.11978	2.17314	0.000108936	0.0123978
Ndn	113.211	71.5685	217.264	183.273	1.1145	2.1652	0.0655843	0.981326
Crct1	440.225	496.614	143.626	1883.67	1.11364	2.1639	0.184217	1
Dpyd	77.1487	98.1419	199.992	178.44	1.10921	2.15727	0.06841	1
Ildr2	771.015	755.204	2238.63	1050.48	1.1075	2.15471	0.0155506	0.46314
Dnah8	286.299	336.561	957.231	385.259	1.10737	2.15452	0.031474	0.695009
Lama1	95.5219	92.9461	183.075	222.399	1.1044	2.15009	0.0647313	0.979333
Gm17244	51.4368	73.4316	130.696	136.705	1.09743	2.13973	0.102482	1
Gm21887	1360.01	0	0	2898.58	1.09159	2.13108	0.577378	1
Slc7a2	673.235	445.423	766.612	1617.28	1.09144	2.13086	0.0104649	0.355308
Cpxm1	422.212	343.365	657.829	969.602	1.08777	2.12545	0.0538085	0.903545
Gramd1b	263.978	280.468	519.155	636.073	1.08507	2.12148	0.0216877	0.56611
Selenbp2	83.6269	90.3688	151.496	216.746	1.08096	2.11545	0.0798116	1
E030013I19Rik	68.3111	50.1641	173.437	77.6065	1.08065	2.11499	0.0862506	1
Fam124a	75.7183	61.4078	155.991	134.135	1.07949	2.11329	0.0786671	1
Tmem8b	758.137	276.998	1132.7	1053.48	1.0781	2.11126	0.0166108	0.482217
Gm44667	102.874	94.8491	176.682	240.646	1.07682	2.10938	0.0773877	1
Dusp1	4805.28	4825.76	11473.1	8836.24	1.07635	2.10869	0.00657055	0.251948
Tsn	3529.95	3873.88	8253.13	7329.5	1.07357	2.10464	1.30715e-08	4.8879e-06
Pcdhb9	77.1487	68.2726	146.83	158.351	1.06786	2.09632	0.0833481	1
Usp29	143.131	141.879	325.304	271.796	1.06607	2.09372	0.0561675	0.923443
Ppargc1a	119.344	118.198	290.133	206.898	1.06412	2.09089	0.0465714	0.853768
Pik3cg	60.7478	47.2571	125.919	100.107	1.06321	2.08958	0.0830855	1
Gm26704	110.638	62.2129	168.211	193.194	1.06242	2.08843	0.0920606	1
Ube2ql1	71.8175	74.4515	157.32	148.003	1.06029	2.08535	0.0829211	1
Zfp951	152.369	170.32	307.379	362.663	1.05366	2.07579	0.0513325	0.889524
Gm28727	176.892	140.349	151.092	507.605	1.05354	2.07562	0.381947	1
Socs2	261.801	250.954	553.636	509.664	1.05178	2.07308	0.0207603	0.548953
Smpd3	96.1623	134.439	58.8832	417.795	1.04754	2.067	0.1848	1
Wdr86	206.718	165.221	381.198	385.259	1.04246	2.05973	0.0622142	0.968684
Smim8	502.868	430.719	512.101	1407.46	1.03989	2.05606	0.0421762	0.818552
Wnt5a	276.126	306.756	499.742	694.323	1.03449	2.04839	0.0316751	0.696459
Adamts18	472.225	360.008	732.292	969.524	1.03178	2.04454	0.00609416	0.242287
Fos	19176	15817.6	45455.5	25985.7	1.02965	2.04153	0.00276985	0.140509
4930453N24Rik	1574.66	1518.53	4735.28	1571.23	1.02758	2.0386	0.010078	0.345348
Adamtsl1	1761.47	1460.47	3438.04	3121.61	1.02554	2.03572	0.000126098	0.014125
Ppp2r2b	253.492	231.793	522.363	465.639	1.02517	2.03521	0.0081837	0.294915
Gemin8	352.9	511.203	837.071	921.514	1.02515	2.03516	0.010796	0.363084
Cln6	2535.42	2584.11	7867.86	2541.75	1.02373	2.03317	0.0088325	0.310216
Gm42664	117.431	118.306	158.53	320.861	1.02366	2.03307	0.0895351	1
Chst11	1693.53	1285.05	3505.81	2540.9	1.02131	2.02976	0.000809195	0.0584346
Cilp	177.728	166.921	336.169	362.822	1.01963	2.0274	0.0309429	0.691042
Kcnh1	433.124	387.176	676.815	982.706	1.01642	2.02289	0.0211201	0.556508
Fam163b	267.881	172.334	358.652	530.739	1.01416	2.01973	0.0906282	1
Nrip2	83.2834	20.7523	25.6945	183.91	1.00892	2.01241	0.374451	1
Accs	234.382	151.502	320.933	455.094	1.00737	2.01025	0.0482206	0.869814
Rab3il1	63.5358	76.6933	135.967	145.928	1.00644	2.00895	0.0958712	1
Mmgt2	187.308	906.676	1236.78	952.414	1.00088	2.00122	0.0671375	0.994245
Traf1	97.0209	96.5434	220.544	166.918	1.00012	2.00016	0.0931146	1
Rnf165	256.824	356.298	679.721	544.773	0.99768	1.99679	0.0435889	0.826293
Smim1	260.032	150.573	393.721	419.057	0.984437	1.97854	0.0855621	1
Cdk18	589.781	603.786	1006.29	1354.25	0.983781	1.97764	0.0128536	0.407251
Vash2	429.619	311.363	852.817	607.438	0.978218	1.97003	0.0252557	0.617333
Egr1	14240	12748.9	26566.1	26562.7	0.977109	1.96852	1.17268e-09	5.7526e-07
Xlr3a	40.3282	87.3547	120.072	131.26	0.976016	1.96703	0.422246	1
Abcc3	562.126	549.211	846.659	1337.51	0.974785	1.96535	0.00988776	0.341416
Gsta3	91.3558	75.2462	187.804	139.883	0.974491	1.96495	0.112615	1
Gm42979	107.726	74.4515	133.117	223.699	0.968839	1.95727	0.136754	1
Arhgef25	223.04	234.387	340.716	553.785	0.967445	1.95537	0.0482441	0.869814
Mtmr7	374.577	237.888	583.522	614.495	0.967441	1.95537	0.0705456	1
Cemip	616.272	402.854	1235.57	755.831	0.966009	1.95343	0.0494068	0.878577
Lsm12	1507.12	1416.5	1561.65	4149.39	0.966007	1.95343	0.045627	0.845168
Clip3	80.6565	95.1388	133.413	209.825	0.9649	1.95193	0.117266	1
Xpnpep2	1593.73	220.819	2453.07	1088.36	0.964398	1.95125	0.143425	1
Trim14	86.2847	86.4076	164.551	172.531	0.963786	1.95042	0.110917	1
Slc8a1	178.66	174.949	388.593	301.339	0.963542	1.95009	0.0656701	0.981326
Lipn	411.513	383.15	626.015	920.739	0.960727	1.94629	0.0297812	0.677036
Chn2	60.7478	45.5989	76.732	129.497	0.954221	1.93753	0.145612	1
Faxc	153.896	139.419	296.67	271.821	0.953968	1.93719	0.0949002	1
Gm20518	91.3602	80.007	165.816	165.441	0.949543	1.93126	0.123867	1
Has3	9594.86	8212.99	20011.9	14372.1	0.949162	1.93075	1.06004e-06	0.000251335
Gpc2	474.938	500.759	720.1	1157.21	0.944149	1.92405	0.030294	0.682452
Gm12630	53.4966	70.9217	96.4679	142.758	0.942672	1.92208	0.133567	1
Nr4a1	3374.27	2333.28	2542.68	8414.87	0.940975	1.91983	0.0771936	1
Pprc1	3315.25	3103.5	3491.29	8820.28	0.939671	1.91809	0.0172967	0.493693
Eya1	169.621	153.378	185.927	433.493	0.939264	1.91755	0.0950317	1
Adnp	5450.74	5725.57	12696.2	8728.64	0.938798	1.91693	3.32147e-05	0.00467834
Per2	734.673	644.566	1461.86	1181.76	0.938363	1.91635	0.00602125	0.241972
Prom1	121.814	85.3408	216.447	180.803	0.93785	1.91567	0.112989	1
Xist	35690.5	6368.25	13100.1	67259.9	0.934069	1.91066	0.215804	1
Trib2	373.653	320.877	562.387	761.693	0.930699	1.9062	0.0419165	0.815221
Pnp2	34.494	1279.87	1225.28	1279.82	0.930508	1.90595	0.28939	1
Cyp7b1	100.194	85.3944	156.415	197.46	0.930336	1.90572	0.195677	1
Zdhhc24	508.073	547.187	929.637	1080.06	0.929312	1.90437	0.0168443	0.486058
Amigo1	718.501	846.736	2288.55	686.961	0.926511	1.90067	0.0466343	0.853822
St3gal1	632.39	661.776	927.506	1531.05	0.92578	1.89971	0.0403482	0.801766
Rusc2	69.8725	104.1	147.783	182.244	0.92337	1.89654	0.125277	1
Msi1	189.249	209.076	382.408	372.831	0.922578	1.8955	0.0697828	1
Zfp354c	240.406	193.989	322.251	499.754	0.919852	1.89192	0.0818375	1
Plcb4	215.204	156.814	340.493	362.788	0.918016	1.88952	0.0827839	1
Tbx3	258.77	184.883	350.213	485.843	0.9138	1.884	0.06321	0.973885
Vcan	4027.65	2732.09	7412.85	5314.39	0.912754	1.88264	0.000338888	0.0311034
Gm9774	86.3751	621.109	672.845	656.409	0.909948	1.87898	0.169098	1
Cryba2	111.663	84.274	241.763	126.444	0.90839	1.87695	0.168304	1
Pik3ip1	546.489	258.605	1021.12	486.717	0.904701	1.87216	0.094367	1
Pcdhgb8	28.1447	140.744	197.255	118.628	0.902916	1.86984	0.234486	1
Jakmip2	133.33	121.951	276.062	200.244	0.898917	1.86467	0.116016	1
Ttc9	564.953	541.365	1130.56	931.542	0.898122	1.86364	0.0251011	0.6173
Tll1	304.739	224.374	607.496	378.48	0.897217	1.86247	0.0687954	1
Pgf	151.399	136.664	280.755	255.333	0.895316	1.86002	0.13111	1
Ccdc8	751.268	741.67	1645.52	1130.44	0.894608	1.8591	0.0125196	0.402041
Rragd	265.305	266.171	706.598	281.861	0.894584	1.85907	0.115935	1
Steap4	3193.55	3258.95	4835.26	7160.04	0.894552	1.85903	0.00552837	0.22723
Col14a1	1356.57	606.329	1397.14	2251.89	0.894386	1.85882	0.053355	0.903545
Cmpk2	46.9124	73.5164	154.964	68.9835	0.893418	1.85757	0.184318	1
Kctd12b	89.2935	136.243	210.909	207.898	0.89254	1.85644	0.133757	1
Osbpl6	72.5259	95.7345	163.223	149.296	0.892474	1.85636	0.145722	1
Ccdc189	209.629	207.036	352.154	421.412	0.892301	1.85613	0.0788299	1
Zbed3	885.102	869.96	1601.03	1647.24	0.888049	1.85067	0.00542806	0.225788
Klhl13	386.366	349.18	827.576	533.738	0.887658	1.85017	0.0390904	0.786688
Tfap2b	9349.64	8584.5	18382.5	14795.7	0.887479	1.84994	1.0246e-07	3.03665e-05
Gm42742	595.872	929.148	1870.82	950.103	0.88718	1.84956	0.0571003	0.930802
Car2	878.073	959.017	1184.77	2211	0.886404	1.84856	0.0167113	0.4832
Nfkbiz	2713.4	2795.98	3494.8	6688.54	0.886284	1.84841	0.0110486	0.367236
Igsf10	266.163	270.682	448.583	543.733	0.886113	1.84819	0.0435315	0.826293
Zfhx3	199.924	138.704	222.668	403.336	0.886032	1.84809	0.132601	1
Slc2a4	548.64	532.342	863.977	1133.44	0.885733	1.8477	0.0218444	0.566757
Rsph4a	109.9	104.664	217.332	178.912	0.88404	1.84554	0.1289	1
Tnfaip8l3	248.992	249.028	501.042	417.795	0.883194	1.84445	0.0663404	0.98823
Zfp618	1109.12	909.013	2360.12	1359.1	0.881732	1.84259	0.015575	0.46314
Mxra7	65.4814	50.5734	108.212	105.618	0.880057	1.84045	0.176371	1
Ankrd9	515.339	405.913	1004.43	689.173	0.87796	1.83778	0.0342403	0.724856
Setbp1	3636.14	3272.82	6650.38	6046.86	0.877904	1.8377	6.54055e-05	0.00823415
Coa7	344.764	1159.04	1389.05	1371.2	0.876288	1.83565	0.0552228	0.914551
Krt222	146.176	136.545	292.394	226.89	0.876247	1.83559	0.139054	1
Dtx3	1496.61	1515.54	1718.6	3802.25	0.874149	1.83293	0.0186087	0.513038
Dnajb4	1829.4	2052	5247.22	1856.25	0.871813	1.82996	0.0341161	0.724856
Fads2	121.061	72.182	226.968	126.938	0.871238	1.82923	0.162198	1
Wfdc18	80.4711	127.677	76.732	303.996	0.870911	1.82882	0.376938	1
Rhpn2	145.675	101.193	264.773	186.83	0.870196	1.82791	0.135211	1
Hsd17b12	7558.77	7805.71	14071.5	13976.5	0.868291	1.8255	1.34e-08	4.8879e-06
mt-Tl1	656.062	658.844	1746.25	649.63	0.865254	1.82166	0.0688578	1
Zfp462	1967.22	2604.78	4790.99	3529.47	0.863802	1.81983	0.00142444	0.0862302
Gpr35	93.7529	163.585	240.424	227.547	0.862504	1.81819	0.141236	1
Zfp239	170.409	55.5478	223.31	186.439	0.857409	1.81178	0.220796	1
Gm43808	48.5585	51.8939	54.3915	127.428	0.855352	1.8092	0.267076	1
Prelid2	155.552	160.871	267.852	303.719	0.85273	1.80592	0.0848616	1
Sypl2	71.6032	58.8131	126.229	109.224	0.850778	1.80347	0.176956	1
4930413G21Rik	84.9083	92.9461	77.2003	242.991	0.848174	1.80022	0.219166	1
Col11a1	28.8059	54.4886	35.9189	114.014	0.848137	1.80018	0.284189	1
Gm43300	74.6975	93.8366	103.848	198.902	0.844978	1.79624	0.176354	1
Tsku	363.514	336.465	740.02	514.812	0.841657	1.79211	0.0432806	0.825348
B930095G15Rik	384.999	315.047	494.823	758.613	0.840252	1.79036	0.0492034	0.87675
Zfp454	104.815	128.505	221.458	195.454	0.836772	1.78605	0.151049	1
Xntrpc	200.052	7.2182	143.461	226.889	0.836139	1.78527	0.38502	1
A930004J17Rik	346.471	380.416	643.801	650.76	0.832475	1.78074	0.0641725	0.979333
Mmp11	158.839	141.657	247.309	287.859	0.832153	1.78034	0.132258	1
Dbp	474.058	500.31	854.398	880.382	0.832069	1.78024	0.0350037	0.736631
Stc1	312.527	223.764	559.925	392.807	0.828486	1.77582	0.120179	1
Tfcp2l1	1070.58	862.234	1839.6	1592.54	0.828247	1.77553	0.0233567	0.588092
Wif1	113.577	171.25	96.4679	409.111	0.827962	1.77518	0.264091	1
Nckap5l	945.071	922.747	1567.03	1747.76	0.827492	1.7746	0.0251676	0.6173
Adssl1	154.729	157.412	297.614	255.814	0.825661	1.77235	0.155911	1
Tmem70	1674.03	1758.34	4476.52	1606.74	0.82552	1.77217	0.0635303	0.974953
Enpp4	147.322	128.005	230.907	256.772	0.824231	1.77059	0.138959	1
Ntn1	88.4462	41.8257	111.389	119.436	0.823386	1.76955	0.236559	1
Fhl1	939.995	1158.5	2064.48	1647.32	0.822676	1.76868	0.0105089	0.355952
Rbm12b1	275.713	1064.69	1299.24	1070.2	0.821955	1.7678	0.105114	1
2610203C20Rik	269.761	401.527	456.584	728.974	0.820728	1.7663	0.0729952	1
Adrb1	482.179	437.372	1074.64	549.5	0.820173	1.76562	0.0607443	0.959282
AI987944	556.365	643.484	1168.9	949.482	0.81997	1.76537	0.0181582	0.503901
Kcnh2	157.198	173.845	277.089	306.594	0.817877	1.76281	0.104301	1
Pcdhb22	170.409	59.6932	227.245	178.173	0.81567	1.76012	0.175489	1
Rnf17	52.6736	37.1906	119.045	39.2823	0.813888	1.75794	0.277635	1
Grhl2	6010.09	5907.14	6603.87	14337.4	0.813336	1.75727	0.00261768	0.134437
Hlf	405.968	500.05	692.597	898.862	0.812811	1.75663	0.0292061	0.673269
Gm43660	73.4103	59.4855	118.006	115.318	0.810615	1.75396	0.223365	1
Gmpr	199.004	138.49	328.653	263.584	0.810476	1.75379	0.137837	1
Kcnc3	157.122	169.628	301.91	270.867	0.809313	1.75238	0.158092	1
Pappa	216.456	150.492	331.48	311.384	0.808268	1.75111	0.110611	1
Cd1d1	351.075	353.185	550.896	680.547	0.80608	1.74845	0.0496907	0.879646
Aph1b	352.245	2425.81	2579.65	2274.81	0.805289	1.7475	0.160718	1
Gm43272	100.933	108.108	131.907	232.737	0.802449	1.74406	0.196261	1
Clcf1	98.1753	100.382	209.544	136.94	0.802138	1.74368	0.200214	1
Bche	198.119	174.739	342.99	306.828	0.80084	1.74212	0.119293	1
Gm7783	58.3842	82.107	117.766	126.938	0.799985	1.74108	0.202616	1
Zfp449	138.268	134.924	279.141	196.411	0.79895	1.73983	0.1921	1
Zbtb20	217.578	231.436	352.915	428.324	0.798828	1.73969	0.0953572	1
Pik3r3	3372.55	2705.92	5737.36	4820.63	0.796445	1.73682	0.000301786	0.0280602
Serpine1	497.406	465.107	779.717	891.017	0.795449	1.73562	0.0608758	0.959752
Serpinb6b	176.632	209.076	379.988	289.227	0.794461	1.73443	0.122731	1
Grk3	85.2696	89.6078	98.7304	204.438	0.793404	1.73316	0.264371	1
Clec14a	98.466	70.4062	136.704	155.987	0.792177	1.73169	0.207491	1
Fam110b	120.203	120.003	199.132	216.893	0.791844	1.73129	0.218865	1
Prex1	473.36	383.031	751.58	731.06	0.791574	1.73096	0.0599022	0.954276
Lgr5	700.611	541.365	802.952	1346.34	0.791148	1.73045	0.132418	1
Map1s	245.88	233.295	424.601	404.643	0.790865	1.73011	0.0921379	1
Shank1	159.364	138.455	235.115	280.117	0.790346	1.72949	0.173198	1
Trps1	1397.79	1517.63	1901.39	3140.46	0.790313	1.72945	0.0177378	0.500671
Khdrbs3	511.457	498.723	812.012	933.208	0.788682	1.7275	0.049894	0.879646
Mfge8	1064.01	1486.21	2023.75	2379.46	0.788035	1.72672	0.00604075	0.242072
Rflna	65.253	94.7388	80.2952	195.904	0.787292	1.72583	0.422548	1
Tmem47	174.691	31.6164	159.74	196.584	0.786794	1.72524	0.282859	1
Samd14	516.86	458.396	783.032	896.786	0.784312	1.72227	0.0419045	0.815221
Tmed2	14956.7	14288.2	25550.9	24803.1	0.78391	1.72179	2.89029e-07	8.03144e-05
Dnah1	133.33	129.735	207.303	245.275	0.782309	1.71988	0.183879	1
Jpx	152.369	164.201	249.291	294.876	0.781184	1.71854	0.156354	1
Gm16185	71.2631	104.664	168.085	133.934	0.779003	1.71594	0.194002	1
Mob4	3824.95	3761.4	5289.67	7727.27	0.778964	1.7159	0.000382563	0.0337801
Klhl22	1035.46	926.636	1888.54	1478.27	0.778796	1.7157	0.0129344	0.4089
Tet1	501.49	472.166	934.123	736.182	0.778336	1.71515	0.0410518	0.807749
Kcnh3	142.116	149.346	279.736	219.8	0.776545	1.71302	0.176852	1
Lmtk3	174.6	161.081	165.816	408.875	0.775587	1.71189	0.235185	1
Atf3	6344.6	4806.13	6214.31	12862.4	0.774675	1.7108	0.0852154	1
Mest	240.323	287.146	293.509	607.438	0.77248	1.7082	0.13108	1
Dab1	142.116	148.28	246.826	249.343	0.772273	1.70796	0.148241	1
Cacna1g	252.956	188.681	232.704	520.99	0.771003	1.70646	0.165932	1
Cthrc1	82.8379	87.0525	132.805	157.049	0.770155	1.70545	0.198312	1
St8sia2	449.307	388.515	695.905	733.093	0.770076	1.70536	0.0936121	1
Maml2	1554.88	1423	2674.44	2394.91	0.767407	1.70221	0.00825656	0.295863
Ccdc43	2435.44	489.152	2396.4	2581.67	0.767201	1.70196	0.122341	1
Nlrp10	971.067	892.35	1573.79	1597.22	0.766887	1.70159	0.0171657	0.492249
Ugt1a6b	4035.08	1974.57	4017.57	6207.58	0.766705	1.70138	0.0164443	0.480949
Mkrn3	60.1014	136.243	167.014	166.918	0.766066	1.70063	0.231295	1
Gm13033	47.7355	92.5441	115.967	122.637	0.766033	1.70059	0.249616	1
Gsta4	491.315	526.979	855.664	875.655	0.765593	1.70007	0.057275	0.931193
Gm10642	114.4	135.789	201.146	224.197	0.765244	1.69966	0.205038	1
Fat4	2067.18	1446.19	3525.17	2444.87	0.764695	1.69901	0.0177364	0.500671
AI480526	63.9036	159.182	99.3581	279.199	0.763036	1.69706	0.353583	1
Rnf144a	190.942	204.981	335.585	336.295	0.762677	1.69664	0.160222	1
Gpsm1	277.704	127.677	147.561	540.029	0.762071	1.69592	0.247983	1
Elk3	577.6	599.519	911.358	1083.64	0.761071	1.69475	0.0513981	0.889524
St6gal1	332.93	363.133	647.303	530.845	0.75899	1.69231	0.0682057	1
Stau1	5069.01	5209.28	9092.61	8300.06	0.758852	1.69214	4.57084e-06	0.000866996
Gm43609	85.2696	108.81	122.78	205.619	0.758682	1.69194	0.227506	1
Erdr1	1979.47	778.735	1577.16	3084.29	0.756957	1.68992	0.12444	1
Repin1	68.3111	60.5429	92.3628	125.512	0.756874	1.68982	0.287811	1
Scmh1	1399.84	1297.18	2145.49	2411.89	0.756787	1.68972	0.0110925	0.367654
Gm17638	154.297	122.677	168.348	298.975	0.754301	1.68681	0.216224	1
Tmem44	199.888	194.257	355.121	309.917	0.754224	1.68672	0.125837	1
Celf2	446.653	447.071	791.854	714.56	0.753002	1.6853	0.0479839	0.869383
Krt71	1178.19	2144.81	5201.23	397.687	0.752567	1.68479	0.311778	1
Fam161a	78.1874	93.409	141.623	147.548	0.752344	1.68453	0.20082	1
1700029J07Rik	116.047	95.1388	138.544	215.574	0.74526	1.67628	0.228942	1
Disp1	2808.98	2411.34	5099.46	3647.51	0.744524	1.67542	0.00282548	0.142537
Zfp62	924.257	614.078	1095.01	1482.19	0.744319	1.67518	0.0604176	0.957757
Synpo	1649.86	1415.6	2474.76	2655.01	0.742715	1.67332	0.00886287	0.310216
Pced1b	65.842	57.9482	132.387	74.7322	0.740686	1.67097	0.260558	1
Fam13a	391.114	330.442	684.946	520.834	0.740366	1.6706	0.120493	1
A430027H14Rik	146.176	194.15	196.195	372.242	0.74018	1.67038	0.209287	1
Zfp580	329.904	355.983	518.345	626.012	0.738419	1.66835	0.0902974	1
Atg9b	128.392	167.79	52.3389	441.686	0.738195	1.66809	0.380126	1
Ncald	522.784	485.376	606.306	1074.18	0.737116	1.66684	0.17874	1
Adamts15	559.328	417.103	841.74	785.844	0.736836	1.66652	0.105941	1
Slc30a2	70.7569	68.7801	154.401	78.2515	0.735762	1.66528	0.270054	1
Ets1	524.267	581.212	1242.79	597.857	0.735225	1.66466	0.0733605	1
Frem1	350.305	297.751	699.104	379.813	0.734882	1.66426	0.145977	1
Gm15728	87.5715	70.4711	140.675	122.149	0.732598	1.66163	0.217964	1
Aldh1b1	388.279	306.722	628.631	525.109	0.73082	1.65958	0.0989205	1
Fam171b	137.976	175.668	239.321	281.088	0.73035	1.65904	0.18109	1
Pcdh7	2096.25	1184.91	2856.06	2584.01	0.729238	1.65776	0.0138636	0.428747
Basp1	651.703	560.049	954.394	1054.09	0.728854	1.65732	0.0394673	0.790791
Dlx4	412.159	333.676	633.042	601.301	0.726483	1.6546	0.0773168	1
Efhc2	194.902	221.886	431.629	257.615	0.725085	1.653	0.19113	1
Brsk1	193.887	195.217	232.903	410.057	0.72451	1.65234	0.194795	1
Sema6d	241.656	248.851	396.93	413.504	0.724147	1.65192	0.134887	1
Flg2	1192.76	1082.76	922.75	2834.95	0.723649	1.65135	0.284769	1
Npr3	1117.89	925.734	2194.74	1179.42	0.723171	1.65081	0.068262	1
Klhl32	193.289	172.447	324.635	279.199	0.722818	1.6504	0.132909	1
Cebpd	484.685	437.776	570.179	950.344	0.72104	1.64837	0.069145	1
Dynlt1b	1424.2	1427.33	2449.27	2242.91	0.718439	1.6454	0.015046	0.455414
Rpl29-ps5	340.518	360.631	714.654	438.62	0.717553	1.64439	0.120713	1
4833422C13Rik	168.509	165.348	296.191	252.888	0.717169	1.64395	0.195294	1
Gm27927	451.726	51.2045	116.451	710.214	0.716596	1.6433	0.452447	1
Gm30023	61.7269	79.5707	122.124	110.182	0.716535	1.64323	0.25242	1
Ldlrad4	472.225	470.987	665.915	883.566	0.716124	1.64276	0.0555737	0.918225
Frmd4a	2759.51	2818.71	5680.62	3482.29	0.715912	1.64252	0.013217	0.414151
6430573F11Rik	193.411	131.465	242.196	291.264	0.714973	1.64145	0.208519	1
Adarb1	2347.08	1121.73	2686.6	3005.06	0.714274	1.64066	0.0273624	0.648761
Hoxb3	217.745	985.766	950.296	1024.04	0.714255	1.64064	0.175369	1
Ppp1r3c	74.1033	101.342	154.425	133.534	0.71408	1.64044	0.293362	1
Mtcl1	385.999	343.365	687.59	507.796	0.712388	1.63851	0.0945108	1
C130021I20Rik	222.217	217.09	327.375	391.865	0.711038	1.63698	0.160263	1
Gm43064	67.0593	368.937	269.546	443.595	0.710159	1.63598	0.292372	1
Prdm1	306.564	324.295	379.732	652.31	0.71011	1.63593	0.18478	1
Ralgps1	171.189	147.033	220.645	299.887	0.709635	1.63539	0.220009	1
Gm5611	1669.96	0	1305.06	1425.3	0.709155	1.63485	0.591508	1
2610020C07Rik	99.4055	145.917	173.139	227.767	0.708572	1.63419	0.215665	1
Pcyt1b	287.27	210.096	424.763	387.518	0.707109	1.63253	0.143689	1
Frmd3	99.9622	76.4912	136.747	151.392	0.706436	1.63177	0.251119	1
Zfp260	490.876	458.224	662.819	885.477	0.706011	1.63129	0.0647298	0.979333
Slc16a9	403.145	524.802	763.385	750.347	0.705954	1.63122	0.089435	1
Tcea3	409.867	256.875	593.175	494.382	0.705472	1.63068	0.173636	1
Mme	834.547	749.002	1371.08	1211.04	0.705218	1.63039	0.0247088	0.611996
Tbx1	928.685	1129.29	786.34	2566.85	0.704385	1.62945	0.188806	1
Cmip	5175.87	5553.53	9165.88	8308.04	0.703616	1.62858	0.000142124	0.0155527
Chrnb2	454.771	142.946	496.184	477.415	0.703157	1.62806	0.212982	1
Prr7	505.706	557.136	627.628	1101.18	0.701991	1.62675	0.0651387	0.979333
Stx6	2878.12	7714.03	8525.09	8704.38	0.701925	1.62667	0.02944	0.674417
Trerf1	1488.03	1365.67	1984.77	2649.16	0.699411	1.62384	0.0152355	0.458224
Gm10129	83.1255	89.0845	128.282	151.381	0.699009	1.62339	0.247111	1
Sncaip	87.5715	79.5909	144.61	126.742	0.697961	1.62221	0.256301	1
Cps1	57.6118	57.0833	46.1814	139.883	0.697718	1.62194	0.392489	1
Matn2	2315.52	2574.61	3312.99	4614.78	0.697086	1.62123	0.0178764	0.503584
Itm2c	12845.6	12077.5	23233.7	17129.9	0.695536	1.61949	0.000198819	0.0199184
Gm12063	74.1597	97.0014	132.805	144.191	0.694134	1.61791	0.253779	1
Clec16a	3492.85	2916.87	5317.41	5049.04	0.693511	1.61721	0.00185293	0.105863
Lrch2	316.716	153.613	483.526	276.523	0.691406	1.61486	0.208647	1
Hint2	757.984	966.639	1326.74	1455.89	0.690181	1.61349	0.069206	1
Tmem266	789.022	601.731	885.832	1358.01	0.690057	1.61335	0.0646997	0.979333
Ccdc136	1098.35	1033.69	1691.08	1744.22	0.688113	1.61117	0.031643	0.696459
Prag1	5368.94	3935.28	9728.74	5243.29	0.686208	1.60905	0.0189615	0.519741
1110008L16Rik	916.158	1919.42	2567.94	1992.95	0.685699	1.60848	0.0816946	1
Fopnl	5774.03	2105.01	5952.55	6720.7	0.685625	1.6084	0.0541724	0.905589
Dusp10	387.366	326.654	630.579	517.987	0.685428	1.60818	0.0834278	1
Zfp329	1095.31	1092.36	1720.19	1796.21	0.684651	1.60731	0.0211243	0.556508
Itga8	694.338	772.334	1518.93	837.84	0.683966	1.60655	0.061223	0.961323
Klhl3	94.6374	119.9	178.663	165.77	0.682496	1.60491	0.26093	1
6430571L13Rik	154.631	170.789	253.806	268.178	0.681441	1.60374	0.186588	1
Nkain1	267.99	277.358	369.606	504.595	0.680681	1.6029	0.201274	1
Stk33	340.063	330.696	608.838	465.598	0.679289	1.60135	0.110276	1
Epha7	370.361	256.875	528.521	476.178	0.679269	1.60133	0.147847	1
Rhoc	194.042	290.532	350.087	425.791	0.679142	1.60119	0.192348	1
6530402F18Rik	80.194	129.078	202.524	132.353	0.677547	1.59942	0.269432	1
Ptch2	4264.87	3320.03	7222.64	4909.25	0.677492	1.59936	0.00700701	0.263708
Jdp2	525.458	501.665	822.223	820.597	0.677416	1.59927	0.0705774	1
Foxp1	1159.73	977.475	2060.94	1355.58	0.676577	1.59834	0.0310895	0.692132
Procr	168.043	222.191	207.57	416.043	0.676466	1.59822	0.234235	1
Ier3	1374.45	1525.25	1860.53	2771.75	0.675905	1.5976	0.0236107	0.591348
Tmprss11e	106.506	74.6164	113.13	176.336	0.675854	1.59754	0.280636	1
Zfp335os	81.2601	80.4199	100.342	157.968	0.675674	1.59734	0.265817	1
Dnmt3l	61.0279	74.3569	58.4516	157.533	0.67391	1.59539	0.36298	1
Jund	22792.3	23323.7	34888.7	38680.7	0.673837	1.59531	0.0021754	0.115907
Slc15a2	1388.44	1159.83	2693.92	1371.05	0.673527	1.59497	0.0739393	1
Gm37233	169.543	143.573	265.8	233.778	0.67341	1.59484	0.216787	1
Stx16	3095.22	3648.8	3844.53	6910.6	0.673403	1.59483	0.028889	0.671127
Mesp2	520.696	553.82	1039.82	673.2	0.672577	1.59392	0.0615741	0.963645
Kcnab3	145.576	163.181	232.349	259.852	0.672479	1.59381	0.22585	1
Gm15759	102.874	112.187	179.103	163.82	0.67245	1.59378	0.287612	1
Lmx1b	479.43	378.377	744.244	620.256	0.669377	1.59039	0.271017	1
Astn2	310.051	257.012	458.424	440.84	0.664908	1.58547	0.137695	1
Gli1	2068.26	1828.4	2635.42	3542.11	0.664802	1.58535	0.0134686	0.419267
Per1	3700.09	3152.28	4621.34	6241.85	0.664781	1.58533	0.00568535	0.230826
Rarb	75.5561	102.859	134.896	147.927	0.664352	1.58486	0.26679	1
Rsrp1	5248.14	4922.03	8845.23	7271.12	0.664113	1.58459	0.000594052	0.046434
Sox13	821.672	697.458	927.142	1479.27	0.663635	1.58407	0.106496	1
Npr1	177.645	194.15	254.421	334.427	0.663312	1.58371	0.168004	1
A530084C06Rik	186.314	213.839	369.358	263.87	0.661707	1.58195	0.17395	1
Rnf152	1586.79	1555.95	2586.16	2385.68	0.66169	1.58193	0.0194216	0.528282
Msl3l2	290.323	347.764	434.161	574.316	0.660377	1.5805	0.158675	1
Pard3b	468.791	483.619	701.245	803.605	0.659911	1.57999	0.0849866	1
Lef1	1405.73	1086.31	2887.88	1050.08	0.65989	1.57996	0.108763	1
Gm38102	96.4063	147.784	118.006	267.702	0.659761	1.57982	0.312536	1
Bhlhe41	74.1033	64.0056	27.847	190.257	0.659367	1.57939	0.405706	1
Foxo6	1181.64	993.594	1729.29	1705.06	0.658736	1.5787	0.0253894	0.619535
Serpine2	932.657	961.75	1580.46	1408.85	0.657956	1.57785	0.0399538	0.79717
Tbl1xr1	4612.35	3417.82	5626.02	7039.54	0.657379	1.57721	0.00121964	0.0788495
Otx1	452.847	575.376	810.604	810.962	0.657234	1.57706	0.0624097	0.969001
Akap12	122.631	90.8143	178.568	158.087	0.65646	1.57621	0.254509	1
Lrp8os2	432.439	370.166	635.419	629.857	0.656417	1.57616	0.125509	1
Gm9917	828.812	588.473	1182.32	1049.58	0.654854	1.57446	0.0719132	1
Zmym5	2389.24	3326.4	4658.17	4332.55	0.653549	1.57303	0.00609719	0.242287
Zfp37	255.809	216.552	353.151	389.968	0.653345	1.57281	0.196477	1
1500004A13Rik	1300.36	1071.03	1825.25	1903.75	0.652939	1.57237	0.0300562	0.680457
Krt13	325.04	358.159	620.742	453.698	0.652893	1.57232	0.0818725	1
Doc2b	100.455	81.2047	158.449	126.938	0.650567	1.56978	0.293999	1
Nrp1	1445.52	1412.39	2973.3	1512.6	0.650219	1.56941	0.0547453	0.907701
Begain	339.909	346.824	353.031	723.369	0.648497	1.56753	0.187544	1
Foxi3	445.769	343.9	716.86	520.99	0.64811	1.56711	0.15657	1
Mfap2	721.793	632.241	798.425	1323.14	0.647843	1.56682	0.215637	1
Pcbd1	157.198	165.196	205.251	299.887	0.647763	1.56674	0.24033	1
Xpnpep3	2369.98	717.998	2530.43	2303.64	0.64638	1.56524	0.132228	1
BC034090	219.748	237.847	293.509	422.524	0.645946	1.56477	0.194042	1
Cxcl1	164.986	211.116	200.885	387.518	0.645804	1.56461	0.282158	1
Nol4l	449.372	453.207	746.087	664.925	0.644418	1.56311	0.0899933	1
Pcdhb7	187.65	187.683	323.27	263.479	0.644101	1.56277	0.185474	1
Rnf180	90.1521	65.866	138.108	105.948	0.644085	1.56275	0.312086	1
Padi3	130.038	194.602	370.478	137.009	0.643856	1.5625	0.286744	1
Garnl3	120.799	131.211	178.474	215.073	0.642728	1.56128	0.262999	1
Gm20517	70.7802	38.9204	41.0502	130.302	0.642693	1.56124	0.459	1
Mpped1	256.824	293.359	492.386	366.333	0.641905	1.56039	0.192032	1
Grap2	88.3161	120.346	174.262	151.392	0.641651	1.56011	0.280522	1
Gm6483	566.94	541.876	672.745	1055.37	0.640124	1.55846	0.3133	1
Krt25	711.107	1261.28	2833.25	238.873	0.639153	1.55741	0.388692	1
Sphkap	55.8313	90.6746	72.1492	155.987	0.639094	1.55735	0.396462	1
Nav1	1000.59	821.006	1357.79	1478.9	0.638891	1.55713	0.0710541	1
Gm21781	245.658	265.623	440.49	355.698	0.63864	1.55686	0.276621	1
Smad6	224.057	228.824	311.847	393.083	0.638246	1.55644	0.185301	1
Nr1d1	1252.04	1401.96	1925.19	2205.12	0.638112	1.55629	0.0233282	0.588092
Gm38077	93.5865	113.687	160.59	161.92	0.637399	1.55552	0.279855	1
Fam184b	60.1434	60.4149	63.9659	123.555	0.63693	1.55502	0.395868	1
Gm43672	458.425	553.535	715.299	857.504	0.636246	1.55428	0.0806743	1
Grip1	1154.22	1125.58	1885.89	1657.7	0.636198	1.55423	0.0410006	0.807749
Irf4	269.801	319.223	599.025	316.342	0.635515	1.55349	0.181094	1
Abcg1	313.995	391.322	516.465	578.603	0.634686	1.5526	0.123315	1
Nptxr	559.012	555.836	997.166	733.235	0.633977	1.55184	0.0897057	1
Col6a3	85.2696	22.402	136.704	30.7247	0.633415	1.55123	0.489961	1
Rnasel	304.255	416.398	679.362	438.62	0.63329	1.5511	0.208216	1
Ier2	7872.43	7427.52	11986.5	11732.2	0.63248	1.55023	0.000544822	0.0437889
Hexa	116.047	168.655	162.148	278.809	0.631392	1.54906	0.272004	1
Dennd2a	88.0637	115.031	132.387	182.04	0.630515	1.54812	0.287265	1
Gm5483	224.686	186.818	314.034	321.923	0.627642	1.54504	0.213606	1
Fam89b	887.043	928.094	1688.16	1112.84	0.625686	1.54294	0.107647	1
Dusp2	69.9571	69.1919	119.045	95.8105	0.625604	1.54286	0.307121	1
Gjc1	304.255	331.817	530.476	450.976	0.625482	1.54273	0.161457	1
Jun	31634.6	28431.8	44084.8	48542.4	0.624875	1.54208	0.0309137	0.691042
Pml	1780.2	2074.89	2719.57	3222.11	0.624144	1.5413	0.0251253	0.6173
Ccdc149	301.489	292.292	473.4	440.782	0.622247	1.53927	0.198838	1
Edn2	1053.97	755.733	1135.12	1649.5	0.62167	1.53866	0.084492	1
Hap1	229.416	228.287	299.989	404.148	0.621326	1.53829	0.232435	1
E130317F20Rik	260.096	252.931	384.828	404.465	0.621276	1.53823	0.198366	1
4930431P19Rik	145.161	3.20028	3.79732	224.527	0.62104	1.53798	0.630053	1
Nfil3	1372.68	1320.76	1860.53	2279.59	0.620222	1.53711	0.034196	0.724856
B4galnt4	643.944	571.14	836.141	1031.49	0.620099	1.53698	0.0841795	1
Gm38372	98.1753	84.5809	154.401	126.644	0.619902	1.53677	0.359537	1
Ldoc1l	635.88	635.069	1179.51	772.389	0.618725	1.53552	0.0915377	1
Il20ra	152.369	167.261	169.421	320.861	0.617391	1.5341	0.248259	1
Jmjd4	877.345	1037.01	1017.02	1919.08	0.617178	1.53387	0.0956272	1
Epm2aip1	4229.47	4149.5	7403.65	5448.97	0.617146	1.53384	0.00277542	0.140509
4833418N17Rik	112.028	113.583	135.757	210.318	0.617095	1.53378	0.307758	1
Cdyl2	291.351	266.389	409.475	445.519	0.616115	1.53274	0.171944	1
Nudcd3	5023.14	4841.78	10706.1	4413.91	0.616004	1.53262	0.038525	0.77849
Lama4	688.049	717.866	887.71	1266.61	0.615791	1.5324	0.0849935	1
Hnmt	491.505	810.832	1020.14	975.359	0.615718	1.53232	0.09002	1
Vav1	139.745	143.137	234.909	198.718	0.615697	1.5323	0.273996	1
C1qtnf1	2708	2159.14	4847.69	2597.72	0.613143	1.52959	0.0621797	0.968684
Nespas	75.1792	63.2033	119.109	92.6662	0.612553	1.52896	0.390638	1
Gm20634	371.184	240.442	515.179	418.692	0.610296	1.52657	0.479839	1
B230344G16Rik	97.0209	100.152	62.095	238.883	0.610279	1.52655	0.437209	1
Zfp385c	162.52	151.72	236.098	243.381	0.609225	1.52544	0.266803	1
Cd46	124.859	129.078	102.528	284.795	0.609172	1.52538	0.378577	1
Gm38160	53.4966	44.1098	123.15	25.8688	0.607849	1.52399	0.473957	1
Gadd45g	1046.91	841.508	1000.47	1876.33	0.60731	1.52342	0.127915	1
Tead1	771.251	615.303	1345.49	766.041	0.606446	1.5225	0.127955	1
Hemk1	729.2	735.164	1329	900.619	0.60632	1.52237	0.106935	1
Hs3st1	126.166	121.366	212.987	163.82	0.605393	1.52139	0.307966	1
Gm37176	103.35	102.805	217.407	96.4338	0.605185	1.52117	0.348565	1
Cep85l	242.612	180.282	329.101	314.338	0.604947	1.52092	0.254092	1
Acvrl1	722.934	442.115	890.742	881.567	0.60493	1.5209	0.0991506	1
Npr2	146.546	125.446	49.6162	363.793	0.60419	1.52012	0.43335	1
N4bp2os	198.962	227.22	307.583	340.335	0.60418	1.52011	0.23741	1
Nsmf	613.154	677.215	961.6	999.303	0.603704	1.51961	0.0783759	1
Gnal	136.516	155.191	226.968	215.894	0.60198	1.5178	0.282244	1
1700020L24Rik	210.645	204.781	324.635	305.833	0.60151	1.5173	0.201894	1
Dscaml1	90.5328	96.0037	149.833	133.177	0.600718	1.51647	0.313735	1
Gm20633	74.1597	182.396	172.155	216.746	0.600365	1.5161	0.337365	1
Clcn5	900.63	837.324	695.838	1938.72	0.600333	1.51607	0.145118	1
Kctd14	317.94	232.969	451.538	383.898	0.600276	1.51601	0.1996	1
Serpina9	242.627	379.397	295.277	647.371	0.599833	1.51554	0.396549	1
Arsb	452.664	492.127	654.75	777.023	0.599744	1.51545	0.107105	1
Alpk1	176.008	214.705	312.11	280.058	0.599626	1.51532	0.291121	1
Zfp112	205.756	218.819	264.773	378.451	0.599305	1.51499	0.224846	1
Sox6	9212.05	8348.76	16200.3	10396.3	0.598822	1.51448	0.00414323	0.185351
Smad7	388.468	557.859	740.955	689.835	0.596404	1.51194	0.127605	1
Rara	4311.96	3750.11	6647.37	5539.37	0.596009	1.51153	0.00695308	0.262373
Zfp932	1017.09	1072.92	982.644	2175.98	0.595896	1.51141	0.159754	1
2610307P16Rik	224.34	195.217	241.763	392.331	0.595739	1.51125	0.266751	1
Car9	126.213	94.7388	122.049	211.896	0.595589	1.51109	0.323278	1
Yap1	9809.64	32237.4	34962.4	28572.6	0.595556	1.51105	0.104913	1
Trit1	1286.89	1291.17	1384.41	2508.14	0.594519	1.50997	0.0955223	1
Gm28043	1136.85	4208.37	3949.73	4117.26	0.593818	1.50924	0.223738	1
Ntf3	616.945	634.24	1033.91	854.128	0.59344	1.50884	0.0927296	1
Lif	134.438	119.9	165.429	218.28	0.592941	1.50832	0.298098	1
Dgki	142.797	139.284	261.676	163.478	0.59118	1.50648	0.323573	1
Cadm4	111.617	92.9343	141.32	166.918	0.591007	1.5063	0.315615	1
Gm8832	69.0277	70.4062	135.438	74.4484	0.588326	1.5035	0.3959	1
Piga	2186.56	2241.26	3011.28	3645.61	0.588279	1.50345	0.0259038	0.625649
Rps6ka5	546.73	491.639	727.97	833.004	0.58804	1.5032	0.112637	1
Bgn	2158.09	1961.16	2802.37	3383.35	0.586538	1.50164	0.237545	1
Mov10	772.135	930.39	1527.46	1028.6	0.586104	1.50119	0.11335	1
Nek6	1484.1	1585.21	2226.5	2379.98	0.585747	1.50082	0.0582834	0.94435
Scand1	3646.29	4260.64	4690.96	7164.77	0.584451	1.49947	0.0419071	0.815221
Rcsd1	176.011	147.973	299.769	185.909	0.583286	1.49826	0.304488	1
Adamts10	525.429	426.972	506.628	920.254	0.58321	1.49818	0.269148	1
Nkd1	281.618	228.275	486.054	277.863	0.582576	1.49752	0.243079	1
Cenpv	535.72	470.166	539.728	965.972	0.58202	1.49694	0.19141	1
Junb	14239	13915.9	19482.8	22650	0.581565	1.49647	0.00352167	0.166679
Rerg	593.474	724.05	987.06	983.292	0.580602	1.49547	0.131904	1
Fam133b	1714.88	1907.18	3757.52	1659.66	0.580578	1.49545	0.107772	1
Ttc28	1864	1686.35	3147.57	2161.94	0.580475	1.49534	0.0487175	0.872866
Nfe2l1	9167.45	9218.39	7581.07	19903.7	0.580065	1.49492	0.069883	1
Rhof	100.194	111.096	137.724	178.173	0.580063	1.49491	0.309966	1
Hist1h1c	6929.76	8177.4	11027.5	11555.5	0.580014	1.49486	0.0132067	0.414151
Crk	6587.07	28824.9	27771.1	25108	0.57847	1.49326	0.172418	1
Gm9918	236.971	320.307	461.43	370.818	0.578437	1.49323	0.237581	1
Dusp18	158.319	145.925	270.201	184.303	0.578347	1.49314	0.319471	1
Igfbp6	723.439	863.169	1102.2	1265.66	0.577686	1.49245	0.0782002	1
Ccl28	143.635	119.326	177.892	214.66	0.577561	1.49232	0.315485	1
Armcx6	508.545	505.862	827.744	685.783	0.577056	1.4918	0.154492	1
Gm26852	135.799	112.437	122.124	248.149	0.576766	1.4915	0.378662	1
Gli2	4509.14	3790.2	7163.02	5214.93	0.576626	1.49136	0.0378853	0.774363
Ogdhl	663.884	614.454	863.258	1042.28	0.575875	1.49058	0.130255	1
Chst2	1163.76	977.335	1911.91	1280.03	0.575855	1.49056	0.0687627	1
Lor	6625.5	8130.92	6185.95	15804.7	0.575557	1.49025	0.332049	1
Syngap1	420.257	314.694	416.44	678.307	0.574799	1.48947	0.23917	1
Pcdhb18	99.9622	97.9088	134.327	160.43	0.574496	1.48916	0.337926	1
Rcbtb1	1297.09	2291.98	2619	2723.89	0.574103	1.48875	0.0506803	0.886168
Zfhx2	832.393	665.658	1250.59	979.646	0.573805	1.48844	0.0983431	1
Moap1	310.28	208.441	473.103	298.929	0.57306	1.48768	0.252748	1
Cox4i1	25635.6	25702	36022.7	40347.9	0.573005	1.48762	0.000236616	0.0228986
Trim24	1878.14	1951.21	2752.41	2939.47	0.571804	1.48638	0.0220478	0.56924
Meis1	998.872	935.549	1179.7	1694.59	0.571346	1.48591	0.0958154	1
Fam227a	104.557	104.542	197.461	113.445	0.571228	1.48579	0.43137	1
Ppp1r3b	2817.22	2557.5	4662.27	3323.67	0.571203	1.48576	0.08789	1
Aim2	288.24	249.871	474.38	325.38	0.571088	1.48564	0.232863	1
Zc4h2	128.789	154.289	207.697	212.895	0.570974	1.48553	0.310315	1
Phospho2	2239.46	901.577	1624.51	3040.48	0.570573	1.48511	0.150587	1
Golim4	15594.1	15762.3	24992.1	21548.5	0.569711	1.48423	0.000254447	0.0242937
Nr1h5	339.677	332.482	389.669	607.828	0.569536	1.48405	0.239055	1
Mib1	7235.12	6869.93	7210.09	13715.7	0.56911	1.48361	0.024214	0.602217
Ncoa6	6233.69	5605.58	9591.58	7967.24	0.568555	1.48304	0.00228162	0.120216
Efnb3	123.074	87.0525	144.61	167.152	0.568545	1.48303	0.336292	1
Ar	486.772	402.1	499.742	817.391	0.567375	1.48182	0.167633	1
Pnldc1	217.279	179.034	229.881	357.373	0.567245	1.48169	0.268901	1
D630045J12Rik	1390.71	1351.59	2155.61	1907.3	0.567029	1.48147	0.0535283	0.903545
Gm9752	136.841	156.042	96.8122	336.678	0.565978	1.48039	0.405064	1
Slc43a3	182.243	154.207	266.594	231.441	0.56534	1.47974	0.287439	1
Hic2	632.083	535.372	892.841	834.509	0.565012	1.4794	0.140216	1
Spon2	609.862	487.803	701.958	921.697	0.564744	1.47912	0.113217	1
Morn4	294.643	266.389	481.313	348.75	0.564705	1.47909	0.219704	1
Slc8a2	176.632	108.108	245.661	175.118	0.562405	1.47673	0.369307	1
Ap1ar	11356.1	4129.43	11679.3	11188.5	0.562347	1.47667	0.0879794	1
Myl6b	126.746	141.843	158.043	238.568	0.562301	1.47662	0.341161	1
Meis2	1563.49	1646.09	1386.83	3350.96	0.561899	1.47621	0.221893	1
Mex3a	3684.68	3146.5	5913.27	4171.59	0.561883	1.47619	0.0204518	0.544845
Casc4	344.94	289.062	481.95	454.065	0.561753	1.47606	0.251387	1
Sorl1	8868.03	7818.28	14198.2	10422.8	0.561153	1.47545	0.00287439	0.143983
Gm28035	137.812	82.6105	64.1381	260.982	0.560581	1.47486	0.477464	1
Nhlrc1	715.562	577.034	1105.73	800.86	0.560428	1.47471	0.112199	1
Stxbp4	980.6	993.154	1515.13	1392.07	0.558591	1.47283	0.0877377	1
Xkr5	87.3456	167.261	185.153	189.805	0.558476	1.47271	0.3604	1
Bin1	275.713	352.879	431.027	494.382	0.557986	1.47221	0.223174	1
Foxq1	1412.02	1655.61	2939.13	1576.41	0.55761	1.47183	0.0899126	1
Sesn3	5761.38	5393.66	8792.01	7608.93	0.556025	1.47021	0.00129187	0.0817535
1700088E04Rik	113.693	158.947	181.006	219.8	0.55586	1.47005	0.35141	1
Tyrp1	106.993	108.977	164.201	153.297	0.555395	1.46957	0.526301	1
Gm17130	628.852	563.253	858.026	893.714	0.555154	1.46933	0.132608	1
Pogk	3936.74	3209.43	4539.38	5959.47	0.554989	1.46916	0.0180117	0.503901
Zfp36l1	16353.7	16818.6	27137	21561.4	0.553878	1.46803	0.00325546	0.158062
Fads1	682.266	537.478	877.36	912.872	0.553367	1.46751	0.10986	1
Stk36	239.547	233.689	406.829	287.859	0.553333	1.46747	0.257732	1
Slc25a23	304.534	259.223	503.778	323.791	0.553232	1.46737	0.277207	1
Rnf128	156.55	171.95	282.332	199.747	0.552852	1.46698	0.337926	1
Frk	758.29	795.803	1087.3	1192.36	0.552725	1.46685	0.103074	1
2310015A10Rik	482.032	474.954	749.945	653.812	0.552527	1.46665	0.15737	1
Tcf7l1	1150.05	1171.85	1747.46	1654.01	0.550791	1.46489	0.101874	1
Mn1	602.978	504.578	1103.76	518.775	0.550435	1.46453	0.240266	1
Zfp248	499.436	472.575	667.063	756.301	0.550167	1.46425	0.181063	1
Dynlt1c	1123.85	1091.27	1708.74	1534.26	0.549832	1.46392	0.079378	1
Tnf	64.3944	81.2047	77.0834	135.933	0.549052	1.46312	0.414203	1
D330041H03Rik	133.554	155.22	223.881	198.718	0.548966	1.46304	0.336586	1
Gm43857	549.307	189.698	514.315	567.155	0.54887	1.46294	0.307941	1
Ccdc88b	148.319	134.31	245.936	167.152	0.546924	1.46097	0.40782	1
Prickle1	1513.54	1409.78	2799.62	1469.73	0.546229	1.46026	0.111281	1
Dio2	5575.69	5533.65	8052	8158.99	0.545189	1.45921	0.104317	1
Fam65c	353.74	279.705	385.417	538.735	0.544782	1.4588	0.343954	1
Orai3	792.904	875.06	1319.07	1113.97	0.544567	1.45858	0.125923	1
Iqsec1	2311.88	2074.03	3399.98	2996.95	0.544424	1.45844	0.0296867	0.677036
Pxdn	4026.63	3591.01	5996.31	5112.31	0.544207	1.45822	0.0424988	0.819041
Susd4	566.056	277.909	512.83	717.648	0.543713	1.45772	0.232529	1
4933407K13Rik	394.952	397.903	499.972	655.678	0.54352	1.45752	0.326488	1
Zscan2	62.9371	180.282	192.398	161.896	0.542685	1.45668	0.425438	1
Rasl11b	1094.62	922.847	1601.98	1335.6	0.541936	1.45593	0.126148	1
Foxp4	3428.72	4650.56	5486.35	6274.63	0.541772	1.45576	0.0126644	0.403953
Zbtb10	852.696	854.475	1313.87	1169.9	0.540805	1.45478	0.120161	1
Trp53inp1	1758.4	2211.48	3435.56	2338.85	0.540519	1.4545	0.0715908	1
Pdzrn4	2760.12	2633.34	4309.35	3535.12	0.540389	1.45436	0.0403532	0.801766
Ankrd6	2155.09	2088.72	3565.69	2606.87	0.540385	1.45436	0.0448787	0.838165
Gyg	1229.5	1267.7	1933.51	1697.17	0.539845	1.45382	0.0571201	0.930802
5830462I19Rik	96.4063	118.042	87.126	224.458	0.539219	1.45319	0.4477	1
Daam2	212.34	173.845	212.435	348.75	0.539119	1.45309	0.304717	1
Dyrk3	613.36	522.18	876.15	772.777	0.537909	1.45187	0.163312	1
Fbn2	1078.16	1165.54	1821.93	1433.24	0.536734	1.45068	0.0714779	1
Rchy1	3003.72	2951.73	3215.07	5424.1	0.536723	1.45067	0.116222	1
Zfp30	308.677	264.896	500.699	331.539	0.536504	1.45045	0.258571	1
Sigirr	140.086	166.415	196.195	248.161	0.53573	1.44968	0.362558	1
Zfp36l1-ps	124.651	143.429	239.05	149.702	0.535551	1.4495	0.350402	1
Btbd2	2689.11	5207.03	6347.6	5097.5	0.535541	1.44949	0.0520918	0.897333
Peg3	13384.6	12346	21831.1	15433	0.534265	1.4482	0.00418228	0.186511
Col23a1	1498.24	1495.97	1723.67	2611.72	0.534062	1.448	0.0727801	1
Fam178b	343.108	280.558	431.629	471.506	0.533902	1.44784	0.235921	1
Setd5	15657.1	15382.7	23120.6	21816.9	0.53379	1.44773	0.000421823	0.0355825
Gas1	29021	30591.3	47346.9	38940.4	0.53353	1.44747	0.00133959	0.08316
Uvrag	2386.53	2267.93	4326.42	2407.16	0.532655	1.44659	0.171074	1
Gprin3	387.232	326.363	585.714	446.268	0.531831	1.44576	0.242813	1
Nat8f4	196.351	229.577	337.475	277.999	0.530797	1.44473	0.325926	1
Adamts9	6807.35	7179.3	12869.1	7332.57	0.53036	1.44429	0.0235457	0.59076
Ninj1	1338.19	3394.39	3222.56	3610.89	0.530051	1.44398	0.192577	1
Scamp5	213.164	225.738	265.8	367.912	0.529944	1.44387	0.28278	1
Dennd5b	504.512	449.106	655.671	720.849	0.529407	1.44334	0.197957	1
Gm12992	1166.83	1237.92	2394.94	1072.47	0.527798	1.44173	0.197562	1
Pcdh18	1609	1448.15	2453.82	1954.04	0.527769	1.4417	0.077223	1
Slc45a4	3391.44	1745.9	4158.22	3248.4	0.527677	1.44161	0.12998	1
Zfp605	312.655	269.89	292.394	547.136	0.527267	1.4412	0.306688	1
Mpp2	2065.24	2019.37	3246.84	2639.19	0.527007	1.44094	0.054362	0.905655
Fam20a	804.919	764.57	1248.95	1012.72	0.526926	1.44086	0.118962	1
Tubb4b-ps1	8100.82	6881.15	13627.5	7959.38	0.526887	1.44082	0.110603	1
Mrpl27	2771.9	2743.77	3606.35	4339.87	0.526747	1.44068	0.0505484	0.885593
Nrp2	3796.62	2743.49	4982.2	4440.08	0.52667	1.4406	0.0475223	0.864517
Gm9817	1244.94	1975.68	1508.08	3129.05	0.525967	1.4399	0.272678	1
Anxa11	2300.53	2327.2	3242.42	3420.19	0.525776	1.43971	0.0258612	0.625649
Acot6	429.848	385.726	672.745	501.427	0.52542	1.43935	0.21765	1
Krt28	415.628	303.579	844.607	190.663	0.525049	1.43898	0.43567	1
Pitpnc1	685.177	775.111	1008.06	1090.25	0.522964	1.4369	0.168593	1
Duxbl1	151.437	136.654	174.463	239.526	0.5229	1.43684	0.346621	1
Osgepl1	741.597	785.96	958.166	1236.19	0.522632	1.43657	0.114347	1
Hpcal1	1916.75	1835.79	2594.57	2796.23	0.522612	1.43655	0.0543066	0.905655
Zfp36l2	17494.2	19264.7	29960.5	22824.9	0.522028	1.43597	0.00350156	0.166599
Lrfn3	276.126	281.055	371.855	427.982	0.52148	1.43543	0.244552	1
Gm16023	69.1341	64.0025	92.3628	98.6848	0.520265	1.43422	0.396655	1
Arhgef2	1741.17	1441.76	2223.26	2341.05	0.519977	1.43393	0.0611222	0.960801
Klf9	1111.08	1253.24	1777.47	1612.49	0.519803	1.43376	0.0841984	1
Odc1	13324.1	10405.9	17431	16586.5	0.519536	1.43349	0.00545503	0.225801
Tiparp	5173.22	5283.98	7485.12	7504.93	0.519503	1.43346	0.00374055	0.17277
Rgs2	627.968	709.179	1064.26	852.529	0.519412	1.43337	0.189262	1
Gm26873	102.526	105.609	132.906	165.441	0.519136	1.4331	0.405673	1
Tubb4b-ps2	1439.86	1319.13	2523.41	1429.3	0.51857	1.43253	0.217707	1
Nav2	4232.86	4066.55	7223.36	4665.71	0.518459	1.43242	0.0214971	0.563863
Wfikkn1	124.225	149.923	144.008	248.554	0.518139	1.43211	0.385538	1
Tspear	6927.99	6497.86	9399.68	9819.53	0.517526	1.4315	0.00637567	0.25012
Gpx1	30833.7	32993.5	44780.1	46538.1	0.516733	1.43071	0.00820935	0.294915
Tmem164	6925.34	3398.11	7908.62	6856.27	0.516193	1.43018	0.154812	1
Cnbd2	254.725	429.411	415.779	562.175	0.515709	1.4297	0.271442	1
Duxbl2	187.796	169.615	217.713	293.067	0.514938	1.42893	0.354122	1
Prelp	191.19	147.883	167.001	317.471	0.514729	1.42873	0.408155	1
1700007K13Rik	154.297	149.346	179.74	254.07	0.514558	1.42856	0.367865	1
A230056P14Rik	135.871	128.505	228.719	149.132	0.514338	1.42834	0.379063	1
Tox	469.998	322.162	522.765	608.586	0.51394	1.42795	0.276166	1
Lrrc8b	13635.1	13061.2	21977.8	16129.2	0.513388	1.4274	0.0066456	0.254141
Ssc4d	88.3605	107.779	136.74	143.273	0.51336	1.42737	0.369841	1
Myc	4708.1	4022.75	6908.6	5552.9	0.513201	1.42721	0.0256102	0.622339
Dzip1	1275.01	1284.84	1840.37	1812.11	0.512773	1.42679	0.0769143	1
Zscan18	624.676	589.861	884.631	847.923	0.512366	1.42639	0.140169	1
Fam188b	517.28	537.478	736.983	767.128	0.511926	1.42595	0.190666	1
Sox4	12198.9	12097.3	21340.9	13284.1	0.511047	1.42508	0.010932	0.364418
Pcdhb14	95.4609	117.728	163.301	140.518	0.510663	1.4247	0.377237	1
Tmsb4x	83898.2	87748	77370.3	167145	0.51049	1.42453	0.0694395	1
Samd9l	65.4814	67.9839	68.862	121.231	0.510171	1.42422	0.456559	1
Frg2f1	257.607	141.843	345.848	223.238	0.50995	1.424	0.415288	1
Selenbp1	1112.65	987.087	1662.01	1328.22	0.509875	1.42393	0.110827	1
Zfp202	1131.61	1001.53	1504.22	1533.13	0.509747	1.4238	0.109695	1
Gm3604	346.154	256.022	399.985	457.326	0.509347	1.42341	0.288764	1
Lrrc75a	228.069	192.758	347.314	251.944	0.509343	1.4234	0.341961	1
Sfrp1	5997.47	7101	7966.35	10677.5	0.509325	1.42338	0.0718652	1
Atf7ip	5280.33	6736.21	9685.93	7412.54	0.508835	1.4229	0.0539006	0.903545
Rfx3	601.956	609.368	967.019	756.776	0.508813	1.42288	0.139412	1
Mapk8ip1	1293.9	1426.5	1717.25	2152.94	0.50865	1.42272	0.0841007	1
C920006O11Rik	114.98	106.888	131.24	184.303	0.507928	1.42201	0.392263	1
2700081O15Rik	1286.75	2927.45	1711.71	4277.99	0.507346	1.42143	0.225476	1
Zfp619	171.198	203.952	270.529	262.667	0.50704	1.42113	0.305226	1
Chchd10	1925.06	1900.18	2301.89	3129.17	0.505732	1.41984	0.0643009	0.979333
Eid2b	500.183	499.93	744.694	675.037	0.505309	1.41943	0.173656	1
Tmem126a	1610.07	1685.87	1926.56	2751.04	0.505138	1.41926	0.129575	1
Gm5540	116.738	113.077	160.753	165.441	0.504733	1.41886	0.40904	1
Fam171a1	527.955	381.436	649.852	640.592	0.50463	1.41876	0.263741	1
Mterf1b	187.506	162.656	251.452	245.051	0.503363	1.41751	0.344602	1
Wnt9b	186.621	210.988	302.184	261.525	0.503306	1.41746	0.338846	1
Tmem252	90.1521	80.3024	133.825	107.947	0.503265	1.41742	0.396652	1
Msx2	508.63	486.073	790.215	618.936	0.502265	1.41644	0.215127	1
Cntfr	1957.14	1692.95	2401.17	2767.59	0.501858	1.41604	0.176344	1
Dlx3	1448.44	1103.48	2234.35	1379.32	0.501648	1.41583	0.13104	1
Tpd52l1	150.358	136.631	133.446	272.851	0.501584	1.41577	0.425697	1
Suclg2	9652.66	5056.58	10486	10337.6	0.501432	1.41562	0.0387338	0.781599
Apobec3	134.153	172.98	226.802	207.909	0.500974	1.41517	0.371243	1
Hunk	2840.26	2654.37	4214.82	3558.4	0.500423	1.41463	0.0431433	0.824942
Ccdc92b	85.2047	82.9072	124.935	112.965	0.500239	1.41445	0.407933	1
Ppp3cc	149.222	144.013	178.474	236.344	0.500236	1.41444	0.392644	1
Bcl9	4325.82	3681.01	6348.41	4973.52	0.499726	1.41394	0.0171825	0.492249
Slc24a3	1784.32	1733.26	2771.91	2201.72	0.499622	1.41384	0.0680089	1
Gm36936	95.5219	102.241	84.9203	194.599	0.499371	1.4136	0.461945	1
Gm7889	126.746	32.8661	126.229	99.6429	0.499189	1.41342	0.480246	1
Bnc2	332.957	1067.83	546.815	1432.24	0.498882	1.41312	0.361289	1
Dyrk1b	796.688	855.385	1214.06	1120.02	0.498511	1.41275	0.114494	1
Mafa	503.339	618.487	838.149	746.673	0.498414	1.41266	0.195013	1
Gm36938	74.9486	63.8385	60.9921	135.007	0.497844	1.4121	0.510481	1
Klf2	171.198	205.61	366.936	165.315	0.49773	1.41199	0.414457	1
Gjb6	1603.85	1349.8	1754.72	2415.81	0.49773	1.41199	0.167728	1
St3gal3	460.894	466.18	623.962	685.045	0.497665	1.41193	0.199889	1
Zfp703	5832.14	5941.11	8818.48	7801.47	0.497369	1.41164	0.00343135	0.164988
Gfra1	109.632	224.02	94.9331	375.787	0.49703	1.41131	0.5051	1
Bcl2l2	6382.56	980.795	5171.29	5215.92	0.496322	1.41061	0.382017	1
Ttll4	3429.94	4709.58	6183.74	5295.36	0.495995	1.41029	0.0859597	1
Tex15	196.042	71.3918	221.458	155.911	0.495565	1.40987	0.465803	1
Klk9	253.302	270.269	312.219	425.931	0.495549	1.40986	0.323315	1
Scnn1b	92.7279	102.859	72.801	202.9	0.49547	1.40978	0.514756	1
Sox5	123.844	93.8749	158.222	148.897	0.495464	1.40977	0.42669	1
Camk1d	6320.95	5669.89	8953.45	7948.09	0.495183	1.4095	0.0196652	0.532496
Syt11	98.7381	103.762	190.567	94.9533	0.494519	1.40885	0.409075	1
Aadacl3	187.796	270.957	282.268	363.97	0.494438	1.40877	0.378449	1
Apitd1	549.886	591.957	508.595	1098.43	0.493224	1.40759	0.238095	1
Gm5218	137.04	165.348	217.713	207.983	0.493132	1.4075	0.389992	1
Fubp3	8099.9	8169.03	11562.4	11318.7	0.492025	1.40642	0.00188804	0.106536
Luzp1	19176.2	8035.66	20258	18008.9	0.491835	1.40623	0.20238	1
Nr2f2	288.059	293.201	480.287	337.253	0.491751	1.40615	0.297026	1
Fignl1	1140.96	2055.97	1461.29	3033.27	0.491632	1.40603	0.241516	1
Pde8b	133.082	99.2502	164.873	161.92	0.491493	1.4059	0.393244	1
Gm43352	323.821	205.885	503.778	241.071	0.491081	1.4055	0.443569	1
Kcnq1ot1	612.39	503.822	671.635	897.054	0.490895	1.40532	0.26568	1
Mapk15	299.459	359.498	239.231	686.579	0.490745	1.40517	0.433568	1
Relt	494.549	452.04	583.479	746.633	0.490712	1.40514	0.234587	1
Anks6	114.395	118.557	200.684	126.742	0.490359	1.40479	0.399812	1
Dlx4os	356.598	391.322	593.197	456.453	0.488723	1.4032	0.218679	1
Xndc1	1886.66	2434.46	2932.2	3129.52	0.488377	1.40287	0.0617308	0.965036
Ckb	1556.69	1528.8	2321.07	2007.64	0.488347	1.40284	0.0992228	1
1700048O20Rik	392.849	283.758	487.323	462.053	0.488291	1.40278	0.30482	1
Scd2	21433	18536.3	28028.4	28038.2	0.488236	1.40273	0.00307952	0.150547
Zfp775	234.382	242.589	387.104	282.117	0.488172	1.40267	0.32384	1
Fam222b	501.222	398.718	715.299	547.078	0.48795	1.40245	0.279543	1
Zfp36	6013.25	5396.43	7236.41	8756.19	0.48715	1.40167	0.0371836	0.765519
Patz1	2167.27	1943.64	3042.92	2719.14	0.487043	1.40157	0.0829398	1
Creb5	1603.11	1594.3	2353.11	2127.05	0.486594	1.40113	0.11944	1
4833418N02Rik	127.362	123.618	164.326	187.392	0.486536	1.40108	0.392138	1
Grik3	84.0239	114.324	122.418	155.473	0.486462	1.40101	0.443594	1
Numbl	1747.23	1735.98	2345.69	2533.75	0.486292	1.40084	0.0729636	1
Etv5	2467.65	2332.95	3524.74	3200.07	0.486233	1.40078	0.0961509	1
Akr1b10	247.479	324.323	405.401	395.427	0.48592	1.40048	0.303284	1
Gm38155	66.2704	101.976	73.7807	161.641	0.485137	1.39972	0.475422	1
Tpst1	1113.59	1074.61	1496.7	1565.23	0.484657	1.39925	0.11141	1
Chst12	789.904	867.988	1264.38	1055.48	0.484591	1.39919	0.160558	1
Igfbp4	12648.7	25621.5	24844.1	28696.7	0.484435	1.39904	0.0776911	1
Armcx2	1010.06	1068.88	1488.86	1418.82	0.483977	1.39859	0.185438	1
Hist2h2be	881.808	882.058	1363.14	1103.76	0.483809	1.39843	0.141126	1
Nexn	703.474	617.654	989.836	857.929	0.48377	1.39839	0.153859	1
Pcgf2	2472.74	2419.9	3248.21	3590.24	0.483055	1.3977	0.0501632	0.881014
Cand2	2005.07	1995.91	2990.29	2601.91	0.482996	1.39764	0.0875194	1
Tubb4b	44532	37231	72184.6	42068.1	0.482699	1.39736	0.141397	1
C030037D09Rik	144.167	107.817	154.401	197.688	0.482197	1.39687	0.401553	1
Nox4	91.0996	113.394	146.68	138.999	0.481986	1.39667	0.421063	1
Gm15964	182.72	126.944	192.398	239.889	0.480839	1.39555	0.440839	1
Fsbp	498.421	386.167	449.35	784.662	0.480308	1.39504	0.293303	1
Gne	321.885	324.996	533.189	369.204	0.479946	1.39469	0.316268	1
Rere	6085.7	4598.89	9381.69	5520.29	0.479868	1.39462	0.044747	0.837594
Arhgef3	5797.21	5958.62	8590.52	7793.17	0.478859	1.39364	0.00536374	0.224425
Pdcd4	6239.39	7242.56	10688.9	8100.02	0.478823	1.39361	0.0114244	0.374478
Frmpd1	713.625	574.984	924.016	870.928	0.477919	1.39273	0.2161	1
Snapin	1981.19	2704.73	4315.49	2210.6	0.477807	1.39263	0.150843	1
Phc1	1048.61	1067.83	1632.85	1314.07	0.477436	1.39227	0.149471	1
Phlda1	1293.26	1179.84	1674.62	1767.85	0.477074	1.39192	0.128601	1
Efr3b	207.083	254.956	374.669	268.251	0.476263	1.39114	0.36418	1
Cul9	200.993	215.486	217.713	361.606	0.47623	1.3911	0.394751	1
Fam110c	382.972	508.415	608.779	631.16	0.476159	1.39104	0.279491	1
Dusp8	2557.74	2193.43	3181.83	3424.32	0.475491	1.39039	0.0697633	1
Smim3	1022.91	1167.77	1169.01	1874.32	0.474398	1.38934	0.189763	1
Ptprd	931.875	731.797	1222.74	1088.36	0.47398	1.38894	0.15186	1
Zfp40	489.927	470.084	667.962	664.934	0.473326	1.38831	0.201927	1
Zfp563	322.829	316.017	502.905	384.05	0.473059	1.38805	0.290331	1
Col5a1	4317.86	4282.2	5831.57	6102	0.472604	1.38761	0.0370545	0.76543
Pbx1	10763.9	10895.4	15663	14370.9	0.47159	1.38664	0.00224533	0.118744
Ntrk2	5162.12	5599.16	7250.02	7666.77	0.471103	1.38617	0.0171972	0.492249
Steap2	302.161	302.611	508.595	329.712	0.470707	1.38579	0.311304	1
Klf7	1618.56	1506.66	2263.07	2067.49	0.470513	1.3856	0.0914491	1
Plekho2	812.82	769.594	1150.28	1041.98	0.470167	1.38527	0.161321	1
Nr6a1	475.726	489.152	638.449	697.997	0.469944	1.38506	0.233519	1
Hcfc2	1842.95	1713.69	2554.78	2370.43	0.469604	1.38473	0.061507	0.963645
Fam198b	1187.34	1310.76	1589.73	1868.98	0.469441	1.38457	0.116285	1
Rnft2	613.36	516.061	751.505	812.32	0.469366	1.3845	0.244909	1
4930513N10Rik	101.232	192.007	226.802	179.166	0.469184	1.38433	0.421101	1
Usp2	588.544	538.897	806.669	754.02	0.468978	1.38413	0.17261	1
Gm15845	335.709	314.894	421.818	478.765	0.468971	1.38412	0.317326	1
Lamb1	3524.88	3543.07	4866.02	4914.59	0.468619	1.38378	0.136757	1
Grik5	240.323	234.387	238.091	418.692	0.468453	1.38362	0.388463	1
Micall2	1953.3	1802.74	2694.71	2501.77	0.468251	1.38343	0.0685446	1
Bmp2	5063.39	5101.25	8317.41	5743.16	0.46803	1.38322	0.0544987	0.90629
Bnip3	2487.99	2764.22	3342.77	3921.84	0.468019	1.38321	0.0358418	0.749472
Npas2	235.385	223.144	302.745	331.504	0.467868	1.38306	0.323977	1
Meis3	131.365	155.191	157.379	238.883	0.467739	1.38294	0.422333	1
Gm15832	141.101	131.211	154.425	222.163	0.467592	1.3828	0.429924	1
Cfb	162.959	197.197	256.563	241.442	0.467358	1.38257	0.380728	1
Gm5815	124.709	131.983	180.869	174.007	0.466895	1.38213	0.410737	1
Ccr10	175.304	175.574	278.115	206.951	0.466772	1.38201	0.437379	1
Fbrsl1	5373	5092.71	6716.2	7746.18	0.466641	1.38189	0.0333131	0.717618
Timp2	1835.35	2087.86	2246.47	3174.2	0.466479	1.38173	0.193761	1
Bend5	291.152	303.925	440.495	381.87	0.46645	1.3817	0.324325	1
AU020206	457.581	480.032	684.685	610.747	0.466236	1.3815	0.222332	1
Pank2	5799.35	3101.07	5928.89	6360.02	0.465341	1.38064	0.096288	1
Fn1	11527.1	9504.48	18932.1	10104.4	0.465266	1.38057	0.0590623	0.950476
Slit3	262.037	249.871	279.545	427.061	0.465005	1.38032	0.419453	1
Hyal3	207.489	177.421	282.334	248.891	0.464383	1.37973	0.355984	1
Mvb12b	3211.41	3167.76	4665.14	4131.65	0.46356	1.37894	0.0524044	0.89912
Tgfbr3l	86.4176	133.194	85.1791	217.49	0.463279	1.37867	0.493548	1
Tmem51os1	157.343	77.8735	151.893	172.531	0.463035	1.37844	0.492768	1
Irak2	343.171	331.817	459.893	470.539	0.462888	1.3783	0.317989	1
Lhfp	55.2253	67.1548	63.9433	104.7	0.462739	1.37816	0.486256	1
BC039771	177.777	166.373	260.275	214.162	0.462689	1.37811	0.387795	1
Cep126	97.0506	145.843	157.32	177.377	0.462558	1.37798	0.434266	1
Zdhhc2	2050.53	2183.66	3174.56	2660.05	0.462485	1.37791	0.0718618	1
Znrd1as	197.947	232.554	375.935	217.437	0.462382	1.37781	0.405657	1
Tomm6	1557.54	1461.11	2051.32	2107.64	0.462279	1.37772	0.0947602	1
Rai1	1763.55	1771.17	2157.26	2709.67	0.461459	1.37693	0.0961341	1
Pcdhb20	252.072	231.436	380.487	285.206	0.460849	1.37635	0.328378	1
Lrrc49	2317.5	2406.61	3501.13	2999.21	0.460408	1.37593	0.0650543	0.979333
Zfp69	180.243	166.925	210.382	267.311	0.46032	1.37585	0.387799	1
Id2	1685.77	1593.06	2140.76	2369.17	0.459913	1.37546	0.0904744	1
Arhgef9	244.111	389.444	469.819	401.554	0.459789	1.37534	0.340858	1
Gm16754	98.1753	122.689	123.52	180.184	0.459623	1.37518	0.44756	1
Shh	492.169	379.69	787.137	411.985	0.45936	1.37493	0.315005	1
Lingo1	388.279	358.772	406.956	619.834	0.458873	1.37447	0.373996	1
Egfros	394.094	394.294	604.891	478.765	0.458682	1.37429	0.281909	1
Fras1	20180.5	16989.2	32895	18186.7	0.458643	1.37425	0.0524582	0.89912
Rab11fip4	1893.63	1859.85	2866.34	2290.92	0.458274	1.3739	0.0862172	1
Fut10	773.494	700.66	1049.2	976.14	0.458126	1.37376	0.177663	1
Zfp647	157.198	160.871	231.933	205.034	0.457824	1.37347	0.41202	1
Ahcyl2	5819.96	5942.79	11253	4903.43	0.457822	1.37347	0.106962	1
Zfp422-ps	216.423	211.116	302.538	284.707	0.457595	1.37325	0.375196	1
Etfb	8288.84	7755.05	10540.1	11490.4	0.457473	1.37313	0.00644002	0.250912
Hdac3	8856.12	8908.88	11584.5	12807.5	0.457381	1.37305	0.00413272	0.185351
Zfp689	633.513	606.88	961.117	742.081	0.457235	1.37291	0.184402	1
Rad9b	191.765	220.549	242.196	323.839	0.457193	1.37287	0.387027	1
Arsi	2632.01	2340.63	3879.75	2944.24	0.456501	1.37221	0.11521	1
Akap2	711.773	871.597	1268.66	903.556	0.456049	1.37178	0.20576	1
Exd1	142.398	110.606	189.692	157.533	0.455943	1.37168	0.427681	1
Atxn7l2	842.545	820.339	996.165	1284.53	0.455829	1.37157	0.183057	1
G730003C15Rik	194.582	212.847	291.155	267.702	0.45569	1.37144	0.363979	1
Antxr1	30389.5	30990.2	46306.5	37843.5	0.455192	1.37097	0.00759576	0.279941
Cdk5r1	92.7279	123.612	162.732	133.934	0.455155	1.37093	0.427424	1
Ctxn1	475.66	390.685	614.526	572.719	0.454373	1.37019	0.275869	1
Mapre2	3744.76	2092.19	4474.47	3522.95	0.454233	1.37005	0.20911	1
Slc25a51	3383.07	3531.95	3743.11	5729.86	0.454153	1.36998	0.0737367	1
Hpgds	2331.63	2400.96	3685.28	2796.71	0.453748	1.36959	0.151515	1
Glb1l	553.831	404.587	666.978	645.647	0.453494	1.36935	0.24602	1
Arid5b	3945.75	3641.92	6142.8	4247.1	0.453349	1.36922	0.0598218	0.954276
Atat1	608.053	558.982	606.306	991.463	0.453267	1.36914	0.328992	1
2610008E11Rik	2585.28	2582.97	3996.77	3078.58	0.453041	1.36892	0.0715722	1
Slc16a2	2821	2713.84	3353.04	4221.1	0.452573	1.36848	0.07262	1
Adck2	1566.38	2793.03	3105.66	2859.27	0.452425	1.36834	0.140316	1
Pld4	81.2091	70.4062	63.2887	144.17	0.45239	1.36831	0.547178	1
Gm43254	142.383	198.062	247.327	218.448	0.45206	1.36799	0.404455	1
Gm26788	668.296	702.298	798.425	1074.99	0.450913	1.3669	0.280667	1
Serpinb1b	186.781	165.348	293.66	187.894	0.450857	1.36685	0.438036	1
Pdik1l	2211.73	2179.9	3279.26	2721.66	0.450355	1.36638	0.0851929	1
Ttll1	422.868	352.355	549.912	508.803	0.449394	1.36547	0.274469	1
Spata7	343.171	278.838	386.001	463.331	0.449244	1.36532	0.341714	1
Gm42641	1593.73	1614.01	2703.69	1675.68	0.449015	1.36511	0.17702	1
Prkaa2	2738.78	2381.01	3969.47	3018.11	0.448629	1.36474	0.192384	1
Ttyh3	7463.09	6946.79	10499.2	9164.69	0.448449	1.36457	0.00870615	0.307741
Sema3a	785.989	686.729	1083.72	925.529	0.448005	1.36415	0.201878	1
Mfsd7b	1601.76	3794.99	3869.94	3489.4	0.447539	1.36371	0.197731	1
Zfp113	1617.08	1666.28	2566.99	1910.84	0.447507	1.36368	0.124421	1
Zfp606	1302.42	1244.26	1603.45	1868.68	0.447207	1.3634	0.135831	1
Tepp	84.4158	77.1037	151.496	68.8813	0.446882	1.36309	0.494758	1
Pmp22	408.69	521.515	623.091	644.683	0.446707	1.36293	0.258157	1
Psmd5	5734.75	5932.84	8415.92	7485.1	0.446587	1.36281	0.00887515	0.310216
4930577N17Rik	98.1753	100.382	136.755	133.851	0.446157	1.36241	0.480066	1
Kif27	176.892	184.963	306.595	186.362	0.445485	1.36177	0.44046	1
Prickle2	1175.5	1035.82	1393.62	1616.59	0.444917	1.36124	0.224383	1
Lcat	213.789	198.5	243.027	317.844	0.443933	1.36031	0.38947	1
Bbs12	583.69	564.316	684.784	876.836	0.443929	1.3603	0.265904	1
9030617O03Rik	364.043	517.906	634.867	564.723	0.443752	1.36014	0.309446	1
Vkorc1	1621.88	1712.52	2923.82	1611.21	0.443536	1.35993	0.170391	1
Ssh1	1541.96	1497.73	2339.15	1793.85	0.443131	1.35955	0.136721	1
Ptbp2	1825.53	1751.1	1893.61	2968.41	0.443031	1.35946	0.137361	1
Lpin1	803.642	850.845	1175.52	1071.47	0.441539	1.35805	0.186933	1
Frs3	202.542	166.373	227.189	273.88	0.441483	1.358	0.416243	1
Nfic	19211.8	13210.2	24296.3	19716.3	0.440913	1.35746	0.0510639	0.886978
Arel1	2362.08	4737.05	5130.24	4505.97	0.440867	1.35742	0.122966	1
Wdr37	1008.21	2151.87	2186.95	2102.08	0.440781	1.35734	0.196671	1
Tcaf1	1060.06	1140.8	1613.27	1373.92	0.440647	1.35721	0.141433	1
C1qtnf4	287.172	328.312	408.253	427.064	0.440555	1.35713	0.334866	1
Lypd6	303.083	365.421	552.431	354.826	0.440194	1.35679	0.23372	1
Katnal1	679.819	754.191	1048.83	896.786	0.44008	1.35668	0.196342	1
Stxbp6	458.488	480.912	724.798	549.73	0.439937	1.35654	0.284929	1
Arhgdig	142.116	177.082	146.83	285.976	0.439606	1.35623	0.461855	1
Mybl1	329.904	390.374	537.093	439.65	0.439257	1.35591	0.297443	1
Bcl2l11	1183.62	1096.63	1593.61	1497.24	0.438722	1.3554	0.215147	1
Mapk1ip1	291.152	365.118	446.546	442.878	0.438499	1.35519	0.445653	1
Speg	160.153	105.292	148.545	211.236	0.438393	1.35509	0.452434	1
Hacd1	164.448	170.682	218.979	235.162	0.438187	1.3549	0.438573	1
Zfp128	212.541	160.122	255.342	249.684	0.438009	1.35473	0.426412	1
Slc7a4	480.149	395.768	697.442	488.05	0.436236	1.35307	0.34021	1
Csrnp1	1321.78	1198.75	1594.8	1815.61	0.436198	1.35303	0.174646	1
Gm10657	166.567	160.605	223.756	218.892	0.435795	1.35266	0.431719	1
Zfp839	1183.05	1158.59	1575.62	1591.88	0.43578	1.35264	0.171188	1
Echdc3	136.622	159.141	193.962	205.993	0.435244	1.35214	0.446568	1
Nxph4	992.781	1087.03	1526.52	1285.71	0.435173	1.35207	0.17902	1
Pxn	5400.69	5256.85	8000.67	6408.76	0.435078	1.35198	0.0161287	0.475551
Gem	1077.27	1240.83	1406.15	1727.71	0.43505	1.35196	0.206724	1
Fam120aos	410.106	459.774	494.918	680.671	0.43459	1.35153	0.335259	1
B230118H07Rik	915.204	858.844	1392.63	1004.09	0.433825	1.35081	0.196976	1
Prkcz	588.135	580.163	841.494	736.638	0.433666	1.35066	0.259424	1
Gmeb1	2695.98	2756.45	3886.29	3477.29	0.433469	1.35048	0.0731784	1
Pcbp4	1304.11	1396.16	1466.76	2179.4	0.43338	1.35039	0.154582	1
Prkcz2	206.964	197.975	281.23	265.643	0.433206	1.35023	0.426587	1
Hsd3b7	753.844	452.04	706.598	921.547	0.433005	1.35004	0.288775	1
Eri2	1201.17	1235.21	1465.66	1823.1	0.432823	1.34987	0.239711	1
Smad3	5138.83	4991.31	7714.72	5959.65	0.432751	1.3498	0.0335899	0.720739
Gm17435	152.26	123.68	200.119	172.459	0.432596	1.34966	0.4412	1
4930402H24Rik	884.164	865.142	1078.44	1282.17	0.432386	1.34946	0.201042	1
Gm16001	168.043	140.942	221.342	195.623	0.431916	1.34902	0.435342	1
Zfp963	504.512	545.114	662	753.938	0.43189	1.349	0.279597	1
Fgd2	239.5	213.63	360.215	251.023	0.43129	1.34844	0.368845	1
Alg6	676.904	578.692	1090.97	602.482	0.431255	1.34841	0.264903	1
Rnf32	209.048	185.088	316.086	215.574	0.431239	1.34839	0.402012	1
Bloc1s6	1122.61	2234.03	2289.57	2236.22	0.43123	1.34838	0.201991	1
Areg	103.35	98.6595	75.7482	196.541	0.430975	1.34814	0.524648	1
Atp2a3	138.782	121.366	159.74	190.935	0.430481	1.34768	0.449453	1
Chka	993.391	784.077	1216.2	1179.42	0.430444	1.34765	0.213481	1
Dynlt1-ps1	545.153	606.051	732.889	818.31	0.430273	1.34749	0.212907	1
Fgfrl1	262.037	179.499	337.633	257.592	0.430221	1.34744	0.398323	1
Ppp1r26	1498.46	253.951	2125.03	236.126	0.429867	1.34711	0.5889	1
2410022M11Rik	746.486	849.527	917.58	1231.43	0.429293	1.34657	0.245453	1
Fzd4	367.936	339.253	492.979	459.213	0.428954	1.34626	0.367846	1
Zfp455	58.3842	90.2275	124.19	75.9627	0.428783	1.3461	0.506387	1
Ppp1r35	1212.33	1099.87	1347.89	1764.13	0.428604	1.34593	0.192798	1
Gm6285	983.521	1037.28	1424.9	1294.24	0.428153	1.34551	0.162375	1
Gm37660	150.428	173.38	180.313	255.333	0.428084	1.34545	0.459275	1
Bmf	528.908	574.407	772.003	712.5	0.428046	1.34541	0.265291	1
mt-Ty	126.889	142.946	217.713	145.352	0.427473	1.34488	0.481091	1
Ccdc125	633.741	552.777	756.345	839.435	0.427439	1.34484	0.252454	1
Noxo1	158.575	114.412	92.4719	274.607	0.427426	1.34483	0.505474	1
Asap3	1213.48	977.793	1487.76	1458.98	0.427246	1.34466	0.220655	1
Pcdh20	4320.2	4210.85	7354.46	4115.43	0.426968	1.3444	0.0905602	1
Tnfaip3	835.371	1616.5	1526.04	1769.62	0.426816	1.34426	0.23286	1
Cxxc5	237.031	246.496	338.664	311.384	0.426735	1.34419	0.365163	1
Klhl29	258.436	259.855	252.662	443.782	0.426334	1.34381	0.455425	1
Gm10138	397.123	306.722	476.436	469.509	0.426233	1.34372	0.335907	1
Mns1	740.294	662.706	962.798	922.544	0.426176	1.34367	0.204845	1
Ucn2	654.502	713.826	734.505	1103.76	0.42605	1.34355	0.273698	1
Sgce	306.908	316.946	467.613	370.665	0.425945	1.34345	0.354769	1
Irf2bpl	5021.28	5447.13	7918.57	6145.28	0.425904	1.34341	0.0235147	0.59076
Orai1	813.972	1870.78	1905.75	1700.64	0.425816	1.34333	0.333987	1
Nrep	19481.4	18954.1	25901.1	25715.4	0.425387	1.34293	0.0383524	0.777146
Itm2a	678.173	746.407	831.266	1081.7	0.425323	1.34287	0.301155	1
Syk	897.361	790.469	1207.55	1058.82	0.42504	1.34261	0.214941	1
Gm17690	487.68	753.399	654.138	1011.5	0.42474	1.34233	0.277119	1
3010003L21Rik	245.358	215.559	285.286	333.385	0.424525	1.34213	0.363249	1
B4galt3	1254.29	1404.6	2007.35	1560.75	0.424252	1.34188	0.147925	1
Grasp	953.037	918.516	1260.1	1251.39	0.424243	1.34187	0.199496	1
Hspg2	36064.8	30450.1	49820.6	39429.5	0.424162	1.34179	0.0196711	0.532496
Ccdc85b	1242.5	1253.44	1469.56	1878.94	0.423986	1.34163	0.175109	1
Adnp2	3386.75	3298.72	5001.96	3967.51	0.423923	1.34157	0.0572289	0.931193
Ip6k2	2612.28	2521.18	3002.82	3883.2	0.423772	1.34143	0.100194	1
Gstm3	315.7	307.227	445.553	389.968	0.42334	1.34103	0.376915	1
mt-Tc	528.585	498.272	794.864	582.276	0.423221	1.34092	0.320371	1
Scnn1g	303.37	251.884	312.11	432.442	0.423169	1.34087	0.380392	1
Zfp827	1135.77	1188.37	1595.82	1520.51	0.42311	1.34082	0.145199	1
Coro2a	2153.66	2411.02	2844.28	3275.24	0.422949	1.34067	0.0901425	1
Cspg4	4528.21	4093.62	5939.7	5619.24	0.42292	1.34064	0.175757	1
Dhtkd1	556.282	509.911	850.601	579.043	0.42286	1.34058	0.312868	1
2310010J17Rik	112.579	140.744	180.313	159.301	0.422587	1.34033	0.457625	1
D6Ertd527e	607.537	655.785	928.187	764.869	0.422248	1.34001	0.214908	1
Tiam2	1015.61	967.821	1378.26	1279.07	0.421887	1.33968	0.17304	1
Cxcl14	48639.3	50459.8	69485.7	63256.9	0.421686	1.33949	0.0161708	0.475551
Nectin3	623.03	529.318	796.373	747.322	0.421636	1.33945	0.2402	1
Arxes1	176.011	165.116	229.109	227.888	0.421567	1.33938	0.430289	1
Heg1	561.303	666.837	789.189	855.588	0.421419	1.33924	0.339817	1
Rap1gap2	170.539	199.484	182.272	313.156	0.421301	1.33914	0.455859	1
Cmtm3	874.426	849.563	1159.33	1149	0.421023	1.33888	0.214625	1
Bbx	1869.84	1878.56	2793.56	2225.18	0.420953	1.33881	0.139125	1
Ccdc80	1116.19	998.241	1724.87	1105.82	0.420676	1.33855	0.233545	1
Brinp1	752.126	675.804	1181.95	729.641	0.420559	1.33845	0.261191	1
Npdc1	1116.02	1209.99	1399.81	1713.09	0.420469	1.33836	0.146513	1
Sh3bgrl	3974.39	4279.52	5770.63	5273.41	0.420101	1.33802	0.0363883	0.756813
Cnih2	696.956	701.743	907.654	963.729	0.41999	1.33792	0.206961	1
Zfp286	124.277	76.976	132.387	137.009	0.419968	1.3379	0.507635	1
Gm16439	64.196	70.0568	79.0215	100.601	0.419861	1.3378	0.493912	1
Hsd11b2	106.756	89.7497	112.544	150.262	0.419092	1.33709	0.510075	1
Tirap	338.033	343.497	393.656	517.593	0.419043	1.33704	0.455703	1
Nxph3	564.595	556.13	852.817	645.763	0.418967	1.33697	0.298728	1
Zfp422	3572.19	3565.11	5374.48	4167.93	0.418948	1.33695	0.426145	1
Csf2ra	410.106	438.438	375.935	757.483	0.417775	1.33587	0.438709	1
Matr3	14352.3	15127.2	21589.2	17785.1	0.417529	1.33564	0.014651	0.447265
A930033H14Rik	127.569	168.655	201.146	194.495	0.417377	1.3355	0.459726	1
Tyw3	721.217	603.622	921.789	847.584	0.41724	1.33537	0.230641	1
Mr1	1097.62	1001.96	1555.03	1248.93	0.417217	1.33535	0.192135	1
Crocc	1426.98	1289.35	1911.03	1716.16	0.417088	1.33523	0.138905	1
St6galnac2	624.676	633.106	939.022	740.615	0.417081	1.33522	0.218218	1
U2surp	9034.1	9160.79	12836.5	11455.4	0.416921	1.33507	0.0133976	0.417969
Zfp608	755.798	693.104	1141.14	793.512	0.416889	1.33505	0.242518	1
Ctc1	3175.23	3093.74	4314.37	4054.7	0.416809	1.33497	0.0974089	1
Ddit4	13124.8	10678	15409.2	16353.9	0.416206	1.33441	0.0350867	0.737287
Bmp3	556.367	501.665	974.249	437.785	0.41608	1.3343	0.432306	1
Zbtb37	1662.76	1256.64	1913.85	1981.74	0.416073	1.33429	0.182837	1
Nat8l	939.619	896.226	1429.38	1019.44	0.415478	1.33374	0.237134	1
Map1b	641.552	682.726	786.046	979.646	0.415086	1.33338	0.271785	1
Sh3rf3	1091.25	959.017	1427.79	1305.8	0.414868	1.33318	0.245324	1
Slc35f6	2051.18	1976.88	3480.53	1889.07	0.414625	1.33295	0.283741	1
Ugt1a6a	2664.96	3978.53	5802.44	3052.52	0.414505	1.33284	0.239568	1
Pdlim7	1418.9	1280.05	1438.81	2156.69	0.413856	1.33224	0.191509	1
Slc25a33	648.503	612.684	721.084	958.827	0.41365	1.33205	0.244555	1
Wnt11	302.05	243.036	344.821	381.326	0.413578	1.33198	0.395179	1
Rfx1	1538.6	1393.11	2045.92	1859.09	0.413495	1.33191	0.147356	1
Ndufa4l2	8845.19	8862.78	12225	11357.8	0.413313	1.33174	0.0111827	0.369108
Nup210	4240.51	3169.54	5809	4058.49	0.413104	1.33155	0.11899	1
Tceanc	438.693	537.228	650.688	648.664	0.412951	1.33141	0.296689	1
Lpo	141.101	139.746	167.082	206.801	0.41265	1.33113	0.47491	1
Nfkbia	9204.28	9091.24	10584	13762	0.412226	1.33074	0.0227275	0.580469
Ptpdc1	1021.72	855.356	1191.58	1306.36	0.412181	1.3307	0.208885	1
Myef2	1966.25	1654.25	2341.64	2473.11	0.411222	1.32981	0.148948	1
Rcn3	103.35	116.07	77.7157	213.991	0.411198	1.32979	0.548677	1
Mir5133	98.0211	90.7696	141.588	109.59	0.410999	1.32961	0.50402	1
Zfp26	2693.4	2835.85	3300.67	4049.01	0.410638	1.32927	0.101778	1
Tspan18	1260.05	1026.63	1625.59	1414.16	0.410567	1.32921	0.223701	1
Vegfa	2765.94	2716.97	3686.12	3600.65	0.410309	1.32897	0.0912884	1
Cntnap1	1499.16	1385.83	1965.3	1866.71	0.409477	1.3282	0.241055	1
Zcchc11	2018.88	1976.51	2779.07	2527.48	0.409387	1.32812	0.0940391	1
1110065P20Rik	865.892	1154.23	750.604	1929.75	0.408165	1.327	0.385657	1
Sec16b	171.586	152.432	195.206	234.754	0.407934	1.32678	0.467493	1
Zfp9	351.323	300.866	336.422	528.742	0.40773	1.3266	0.396176	1
Ubc	20545.2	19368.1	32415.3	20514.2	0.407176	1.32609	0.0397319	0.793856
2810001G20Rik	528.926	621.109	689.787	834.916	0.406933	1.32586	0.297933	1
Ap3s1-ps2	261.801	201.693	308.801	305.799	0.406746	1.32569	0.412008	1
Naa60	3051.27	3719.51	4587.69	4386.98	0.406549	1.32551	0.086113	1
Stard9	198.022	141.771	199.7	250.728	0.406383	1.32536	0.512846	1
Zfp68	6613.03	3911.25	7022.51	6924.49	0.406185	1.32518	0.188271	1
Zbtb49	629.614	586.401	791.242	820.138	0.406057	1.32506	0.27172	1
Limch1	4883.11	4495.8	7800.53	4626.1	0.405845	1.32486	0.0905899	1
Col27a1	1057.96	698.907	1005.39	1321.6	0.405394	1.32445	0.255306	1
Csgalnact1	2582.52	2215.19	3730.9	2623.38	0.405269	1.32434	0.189713	1
Tmem35a	216.168	235.456	336.44	261.749	0.405186	1.32426	0.415407	1
Coq8a	798.669	719.403	1155.8	854.589	0.404994	1.32408	0.234681	1
Tmprss11f	77.3644	77.8409	48.2339	157.129	0.404362	1.3235	0.60115	1
Slc35g1	780.98	1026.12	1074.19	1316.89	0.40407	1.32324	0.283443	1
Slc38a3	1459.73	1197.97	1511.34	2005.38	0.404046	1.32321	0.239019	1
Adgrb2	4461.22	4149.11	5289.32	6101.56	0.403741	1.32293	0.0884047	1
Bag3	4296.72	4001.33	5956.55	5018.39	0.403317	1.32254	0.0816244	1
Dnajc27	415.697	342.971	422.396	580.708	0.402904	1.32217	0.366121	1
Gm43268	117.753	134.412	163.285	170.168	0.402874	1.32214	0.498868	1
Cyp39a1	2273.86	2375.67	3492.27	2655.33	0.402848	1.32212	0.130934	1
Scube1	239.547	151.582	305.122	211.896	0.4019	1.32125	0.485733	1
Synm	324.836	293.359	468.337	348.607	0.401771	1.32113	0.412887	1
Rbm33	3619.99	3516.56	4014.08	5412.83	0.4016	1.32097	0.11269	1
Abca1	2013.4	2118.54	2479.52	2977.54	0.401326	1.32072	0.206199	1
Edar	1330.93	984.108	1750.08	1307.83	0.401306	1.3207	0.208239	1
Stk10	112.476	128.123	133.825	183.91	0.401259	1.32066	0.492515	1
Gm13443	1779.49	1868.96	2435.35	2382.35	0.401036	1.32046	0.155684	1
Mast1	148.536	130.83	120.978	247.878	0.401017	1.32044	0.529231	1
Zfp11	408.69	404.219	571.702	501.753	0.400915	1.32034	0.341201	1
Gm12892	115.051	119.1	156.308	152.925	0.400896	1.32033	0.499542	1
Zfp428	405.968	311.369	496.287	450.976	0.400811	1.32025	0.368509	1
Large2	10082.4	10008	13351.5	13169.5	0.400617	1.32007	0.0114825	0.375518
Gpr63	111.663	110.943	155.69	138.261	0.400492	1.31996	0.504318	1
Rad51	2761.09	4162.14	4406.16	4731.57	0.400452	1.31992	0.129995	1
Bcl2	2407.82	2386.07	3146.01	3181.4	0.400402	1.31988	0.0900548	1
Tsc22d1	14822.5	13343.1	22253.5	14920	0.400299	1.31978	0.0593768	0.951469
Phf12	4715.69	4635.37	6054.39	6285.03	0.400069	1.31957	0.0509421	0.886168
Mterf2	246.147	310.902	307.912	427.064	0.400048	1.31955	0.406472	1
Tmlhe	1145.65	1043.07	1612.24	1276.2	0.400046	1.31955	0.183231	1
Gm16973	660.693	631.104	653.996	1050.22	0.399852	1.31937	0.291847	1
Sspn	106.506	114.412	143.626	147.865	0.399685	1.31922	0.482227	1
Arnt2	87.5715	112.754	119.033	145.11	0.399002	1.3186	0.505665	1
Fam13c	99.9442	101.311	120.212	145.177	0.398877	1.31848	0.508911	1
Gm9828	98.7381	134.439	159.52	147.927	0.398735	1.31835	0.484992	1
A430033K04Rik	1201.49	1170.83	1688.16	1439.35	0.398612	1.31824	0.201247	1
Gm8615	217.745	332.458	284.302	440.84	0.398577	1.31821	0.424744	1
Rabl3	1358.22	1293.98	1754.36	1741.86	0.398548	1.31818	0.180411	1
Gm15706	195.917	218.686	202.524	343.881	0.398443	1.31808	0.479194	1
Zfp334	313.386	310.382	415.394	406.8	0.398316	1.31797	0.387653	1
Ramp2	800.438	1327.27	1557.24	1246.88	0.398227	1.31789	0.480404	1
Gm13921	170.366	133.194	226.802	173.417	0.398148	1.31781	0.469691	1
Alkbh1	2307.86	2347.77	2790.61	3344.18	0.398065	1.31774	0.155407	1
Inha	886.761	878.816	844.052	1482.33	0.398062	1.31774	0.292175	1
Kdm6b	6982.79	6223.33	9035	8367.24	0.398021	1.3177	0.0241778	0.602217
Ovol2	659.944	576.234	916.085	712.898	0.397836	1.31753	0.310869	1
Zfp799	1532.43	1601.22	2512.28	1616.73	0.397811	1.31751	0.219133	1
Gm6916	328.985	340.748	493.839	388.49	0.397497	1.31722	0.37248	1
Zbtb7a	10922.1	10673.9	16245.3	12193	0.397027	1.31679	0.0217892	0.56668
Kcnc4	38.9163	39.0374	41.9087	60.7479	0.396883	1.31666	0.560024	1
Prps1	1842.95	1683.02	2309.83	2332.78	0.396876	1.31665	0.124269	1
Ccdc14	750.908	789.112	1056.54	970.936	0.39666	1.31646	0.257455	1
Guf1	3158.41	2559.73	3475.11	4052.6	0.396646	1.31644	0.112541	1
Frem2	31363.9	27414.4	48459.7	28909.8	0.39646	1.31627	0.0641141	0.979333
Airn	119.339	93.409	46.1814	233.778	0.396397	1.31622	0.607473	1
Ptprk	2356.32	2122.46	3132.13	2762.22	0.39616	1.316	0.157856	1
D430040D24Rik	531.837	402.854	565.141	664.317	0.395327	1.31524	0.350646	1
Kif21b	1454.06	1647	1582.61	2495.81	0.395325	1.31524	0.291464	1
Olfml2a	251.361	235.593	252.922	387.518	0.395314	1.31523	0.472471	1
Abca4	145.161	137.612	265.813	106.355	0.395159	1.31509	0.523386	1
Grin2d	152.369	193.778	183.943	271.15	0.394966	1.31491	0.492365	1
Gm6139	1365.16	1669.21	1754.72	2233.9	0.394591	1.31457	0.179245	1
Gm20342	110.285	153.087	148.807	197.37	0.394541	1.31452	0.513208	1
Tle2	355.205	327.382	214.197	682.394	0.393672	1.31373	0.507672	1
Socs3	2708.41	3059.27	3177.49	4399.22	0.393657	1.31372	0.109292	1
Cyr61	12424.4	11472	8795	22594	0.393476	1.31355	0.393518	1
St3gal4	1154.18	1092.36	1353.11	1597.69	0.393402	1.31349	0.224712	1
Apobec1	59.9589	103.634	94.4393	120.313	0.392699	1.31285	0.581431	1
Ripk4	16062.1	16284.1	23971.2	18488	0.392453	1.31262	0.0219117	0.566757
Btrc	1543.75	1388.6	2050.2	1799.12	0.392444	1.31262	0.165498	1
Lockd	310.28	327.797	435.132	402.404	0.392274	1.31246	0.37025	1
Fcho2	4397.36	2532.37	4418.27	4676.21	0.39212	1.31232	0.189216	1
Tmem158	1738.81	1658.97	1805.17	2653.31	0.392027	1.31224	0.173591	1
Acsf2	1389.27	1422.76	1904.73	1784.95	0.391844	1.31207	0.203705	1
Mrpl14	2098.4	2114.03	3348.85	2175.93	0.391158	1.31145	0.201064	1
Arhgap42	2642.92	2660.49	3778.56	3176.8	0.391148	1.31144	0.103287	1
Casp1	277.565	351.86	261.393	563.766	0.390881	1.31119	0.506423	1
Tigd4	255.961	223.144	503.891	124.554	0.390682	1.31101	0.515339	1
4931428F04Rik	749.551	630.69	847.917	961.528	0.390561	1.3109	0.256389	1
Eepd1	369.221	317.534	446.619	453.698	0.390467	1.31082	0.36947	1
Actr5	1132.58	1121.87	1688.16	1266.5	0.390061	1.31045	0.232914	1
Rfx2	3326.46	3288.43	5032.35	3635.6	0.389894	1.3103	0.119545	1
Rwdd3	275.608	288.728	356.511	382.812	0.389578	1.31001	0.396912	1
2810403D21Rik	315.7	245.355	320.241	414.784	0.389517	1.30996	0.423619	1
Fam69b	421.29	353.185	450.554	563.908	0.389368	1.30982	0.380715	1
Yipf6	5232.91	1514.8	4778.3	4060.39	0.38933	1.30979	0.341933	1
Gm16288	153.906	184.223	205.251	237.61	0.38929	1.30975	0.457364	1
Anpep	5244.08	4977.5	7516.17	5870.79	0.389131	1.3096	0.0498434	0.879646
Col6a2	147.322	179.899	129.308	298.929	0.388524	1.30905	0.521936	1
Ccdc173	113.334	129.928	144.531	173.915	0.388507	1.30904	0.494181	1
Cish	2997.16	2995.44	4265.51	3579.07	0.388467	1.309	0.110729	1
Spock2	488.223	437.776	562.459	649.693	0.388426	1.30896	0.358964	1
Tbc1d16	4616.01	4440.96	7379.24	4474.75	0.388182	1.30874	0.112657	1
Ifit2	146.819	140.755	236.603	139.931	0.388117	1.30868	0.511328	1
Bbs10	105.347	103.788	170.358	103.475	0.387976	1.30856	0.521675	1
Necab3	200.993	169.615	201.258	283.613	0.387607	1.30822	0.501914	1
Txlnb	108.617	101.342	170.88	103.991	0.387524	1.30815	0.529148	1
Abr	16477.2	20624.2	25342.2	23186.6	0.387371	1.30801	0.0376711	0.772204
Prkd3	4851.73	3627.38	5801.41	5288.74	0.38723	1.30788	0.100051	1
Nr4a2	203.426	171.021	287.847	201.806	0.386407	1.30713	0.481496	1
Zfp3	294.497	330.233	474.277	341.832	0.385253	1.30609	0.398522	1
Bbc3	857.771	996.354	1136.67	1284.53	0.385027	1.30588	0.28281	1
Tmem53	380.438	417.132	578.453	463.215	0.385005	1.30586	0.378571	1
Arsg	478.119	393.634	631.622	506.958	0.384931	1.3058	0.396559	1
Ick	2147.34	2011.17	2932.38	2496.77	0.384577	1.30548	0.131819	1
Lmo1	15094	20244.3	21852.1	24278.1	0.384493	1.3054	0.0468541	0.856743
Pck2	916.976	932.952	1227.98	1186.42	0.384142	1.30508	0.225151	1
Rwdd4a	2449.07	2538.36	3980.22	2528.76	0.384024	1.30498	0.161123	1
Arhgef40	2501.24	2049.25	2125.24	3812.23	0.383895	1.30486	0.218652	1
Ankrd44	744.838	745.542	1007.78	937.027	0.383861	1.30483	0.251887	1
Etl4	12907.7	10318.2	15901.4	14399.2	0.383568	1.30456	0.0217821	0.56668
Synpo2	455.054	438.505	589.902	575.717	0.38335	1.30437	0.439029	1
Slc10a3	1774.42	2856.78	3169.5	2870.4	0.383182	1.30422	0.195718	1
Rnf135	608.053	564.316	779.717	749.211	0.382954	1.30401	0.31385	1
Gxylt2	154.311	121.366	173.052	186.416	0.38246	1.30356	0.557608	1
Tef	4222.87	4856.96	5737.76	6095.31	0.382113	1.30325	0.0884089	1
Pde8a	771.553	943.392	1074.62	1160.3	0.382113	1.30325	0.262092	1
Npnt	8893.61	8984.56	12133.4	11161.9	0.381828	1.30299	0.0609206	0.959752
Tceal1	277.126	301.893	399.985	354.516	0.381708	1.30288	0.427205	1
Iqcb1	901.75	897.055	1085.07	1258.23	0.381521	1.30271	0.229395	1
Dact3	266.975	336.029	367.075	418.329	0.381306	1.30252	0.449835	1
Cyp26b1	148.207	141.879	155.69	222.163	0.381276	1.30249	0.552391	1
Gm9833	590.122	567.085	735.84	771.47	0.381274	1.30249	0.276775	1
Gm5276	139.641	131.822	166.253	187.357	0.381192	1.30242	0.491368	1
Cxcr4	864.721	698.62	1267.03	769.388	0.381117	1.30235	0.360515	1
Arhgap26	154.631	106.121	148.545	191.031	0.380731	1.302	0.509451	1
Tubb5	95096.4	78288.5	117473	108251	0.38058	1.30186	0.150972	1
Gm44503	0	110.267	143.626	0	0.380569	1.30186	0.831896	1
Zfp810	1467.85	1494.53	1820.18	2036.1	0.380472	1.30177	0.184366	1
Ltbp2	144.243	249.028	91.0012	420.793	0.380447	1.30175	0.618865	1
Dusp3	325.482	386.656	449.967	476.716	0.379915	1.30127	0.406173	1
Plcxd2	516.872	480.912	808.305	489.759	0.379232	1.30065	0.373519	1
Fndc10	983.01	1046.29	1264.11	1374.87	0.379012	1.30045	0.232568	1
Gm4890	71.6414	81.7925	122.418	77.2219	0.378808	1.30027	0.570285	1
Sema3b	890.255	723.263	870.853	1226.63	0.378456	1.29995	0.332712	1
Zfp628	1757.43	1812.45	2411.96	2228.11	0.378231	1.29975	0.167087	1
Gm6352	696.628	897.885	1096.87	975.359	0.378056	1.29959	0.287442	1
Sema3d	14396.9	14841.5	20297.6	17699.3	0.378006	1.29954	0.0569358	0.930802
Arl4c	11189	10898.5	15203.1	13501	0.378005	1.29954	0.0146948	0.44764
Tcf4	5912.61	5681.52	7000.08	8057.66	0.377127	1.29875	0.0370716	0.76543
Lama5	34465.1	32960.8	43894.5	43662.2	0.376911	1.29856	0.0148193	0.449507
Fer1l5	164.098	148.404	234.131	171.744	0.376634	1.29831	0.499927	1
Sorcs2	732.919	944.313	767.32	1409.77	0.376438	1.29813	0.422498	1
Fbxo44	258.77	324.167	313.814	442.677	0.376132	1.29786	0.448247	1
Brca2	1395.03	1394.22	1761.05	1858.72	0.376013	1.29775	0.240269	1
4930503L19Rik	177.51	133.481	158.383	245.217	0.375969	1.29771	0.51681	1
Ttc41	108.789	128.266	103.669	203.866	0.375926	1.29767	0.540387	1
Gm25465	82.049	81.249	93.4556	118.476	0.375925	1.29767	0.537465	1
Csrnp2	1233.36	1095.56	1537.92	1484.24	0.37582	1.29758	0.238963	1
Asap2	1465.62	1509.51	1961.34	1896.07	0.374654	1.29653	0.177177	1
Scara3	1577	1598.67	2467.1	1650.49	0.374598	1.29648	0.210012	1
Gm42727	85.2047	89.5397	77.7157	148.784	0.374512	1.2964	0.568279	1
Bcar3	1384.18	1397.91	1884.79	1721.53	0.374296	1.29621	0.177911	1
Ralgds	5260.6	5476.85	7310.2	6607.09	0.374203	1.29612	0.0276081	0.651499
Fbxw17	521.162	504.842	578.453	751.311	0.374181	1.2961	0.348174	1
A530083I20Rik	150.428	211.116	231.139	237.256	0.373537	1.29553	0.513001	1
Fscn1	6028.79	6285.54	7182.25	8768.31	0.373287	1.2953	0.166774	1
A130051J06Rik	119.918	118.557	142.643	166.233	0.373025	1.29507	0.513354	1
Tert	185.737	214.705	227.189	291.384	0.373	1.29504	0.500078	1
Zc3h6	1171.4	1082.1	1361.42	1556.85	0.372939	1.29499	0.239543	1
Arxes2	492.645	452.647	588.928	635.278	0.372932	1.29498	0.338386	1
Srrm4	194.101	208.056	272.284	248.554	0.372825	1.29489	0.497348	1
Kat6b	4135.33	3647.1	5668.35	4405.06	0.37217	1.2943	0.107741	1
Zfp217	3139.02	4580.5	5694.68	4295.18	0.371947	1.2941	0.138025	1
Nudt12	303.941	311.285	400.405	395.806	0.37191	1.29406	0.408152	1
Gm20537	563.864	0	185.153	544.56	0.371761	1.29393	0.770008	1
Ptch1	14029.4	10618	20785.8	11102.5	0.371544	1.29374	0.127195	1
Tmem265	129.935	325.362	273.407	315.519	0.371494	1.29369	0.56836	1
Gm37940	53.6474	58.8641	32.4635	112.965	0.370976	1.29323	0.624937	1
Srr	997.673	1085.61	1277.11	1416.76	0.370863	1.29313	0.217276	1
Prkce	596.433	636.727	856.84	737.489	0.370477	1.29278	0.272085	1
Zfa-ps	292.122	298.826	464.699	299.395	0.370289	1.29261	0.446782	1
Serpinh1	12048.6	18003.1	21018.1	17826.2	0.370265	1.29259	0.0610069	0.960049
Mlf1	286.413	256.01	383.819	317.133	0.369575	1.29197	0.433209	1
Spocd1	568.388	589.185	834	661.675	0.369548	1.29195	0.394579	1
Mast4	5826.19	5390.05	8528.17	5963.24	0.369525	1.29193	0.058052	0.941673
Jak3	403.145	428.63	410.221	664.016	0.369238	1.29167	0.372956	1
Rtkn2	153.688	137.146	225.897	149.926	0.36919	1.29163	0.533053	1
Adamts17	4236.26	3285.04	4936.21	4777.89	0.369054	1.29151	0.221811	1
Ttc12	116.762	126.019	158.383	155.212	0.36899	1.29145	0.511306	1
Rpl10a-ps2	173.584	187.75	211.384	255.252	0.368926	1.29139	0.506346	1
Phf21a	2871.85	3070.94	4025.44	3648.99	0.368895	1.29136	0.114118	1
Nme5	67.0593	74.6164	115.098	67.9629	0.368644	1.29114	0.560415	1
Endog	727.028	767.735	839.277	1090.37	0.368516	1.29102	0.28305	1
Aebp1	455.167	472.206	450.177	746.792	0.368285	1.29082	0.455854	1
Star	201.769	227.373	274.074	279.862	0.368164	1.29071	0.481901	1
Mid1	896.346	1377.19	1964.48	970.192	0.368139	1.29069	0.377128	1
Gm42732	109.462	108.112	161.122	119.763	0.367825	1.29041	0.54653	1
Klhdc2	2281.28	2234.93	2837.1	2990.53	0.367789	1.29037	0.135665	1
Zfp383	444.492	421.212	605.076	511.796	0.367303	1.28994	0.41142	1
Ica1	308.677	358.772	389.31	471.568	0.367224	1.28987	0.41738	1
Zfp975	373.562	356.298	489.855	451.417	0.366789	1.28948	0.42069	1
Tfap2a	10507.4	12638.2	15772.1	14064.1	0.366327	1.28907	0.0285062	0.668088
Arfgap1	5282.65	3105.34	4896.02	5915.69	0.366151	1.28891	0.174721	1
Hipk4	76.5265	102.805	91.4881	139.599	0.366114	1.28888	0.558371	1
Kmt2a	8887.07	7699.65	12509.8	8866.1	0.365889	1.28868	0.0671636	0.994245
Lgr6	15602.8	13748.6	21574.2	16248.5	0.36579	1.28859	0.0545329	0.90629
Nphp4	314.784	277.739	364.969	398.593	0.365745	1.28855	0.416989	1
Gm6222	375.586	636.407	630.489	673.356	0.365741	1.28854	0.378248	1
Gm16907	201.769	168.725	205.556	271.866	0.365692	1.2885	0.532767	1
Igfbp3	56396.6	62607	78523.4	74789.2	0.365471	1.2883	0.107878	1
Rassf4	103.482	131.983	132.343	170.918	0.365075	1.28795	0.579985	1
Prss16	93.7529	105.959	72.7888	184.303	0.364966	1.28785	0.56939	1
Magi3	433.589	464.671	578.126	578.716	0.364931	1.28782	0.361619	1
Gm20708	158.021	176.439	193.962	236.652	0.364572	1.2875	0.497799	1
B3gat2	712.406	1000.69	1026.04	1179.25	0.364451	1.28739	0.330216	1
Lca5l	164.016	143.804	183.943	212.401	0.364422	1.28737	0.526012	1
Zfp786	181.163	146.168	190.567	230.887	0.364404	1.28735	0.511802	1
Rcor2	2760.09	2499.42	3292.28	3477.8	0.36422	1.28719	0.153829	1
Agbl5	1658.37	1431.37	2080	1896.57	0.363941	1.28694	0.196264	1
AW011738	491.076	508.922	700.678	586.362	0.363898	1.2869	0.401907	1
P3h3	807.076	1058.37	998.872	1400.31	0.36316	1.28624	0.328707	1
Arhgef39	311.628	286.859	305.944	463.801	0.363155	1.28624	0.423457	1
Gm12291	98.6166	111.925	151.496	119.394	0.36312	1.2862	0.530275	1
Samd5	2569.77	2451.48	3710.71	2747.65	0.363027	1.28612	0.168208	1
Scai	929.745	976.028	1106.08	1344.45	0.362714	1.28584	0.487235	1
Bcl11a	8400.46	8134.01	11366.6	9891.14	0.362475	1.28563	0.0268103	0.64041
Gm28529	89.3306	77.1452	74.9945	138.999	0.362384	1.28555	0.57118	1
Zfp398	2524.25	2356.18	3445.34	2828.38	0.362222	1.2854	0.145182	1
Palm	855.946	933.225	1203.8	1096.07	0.362207	1.28539	0.262285	1
Pde4d	731.52	718.211	1016	847.584	0.362146	1.28534	0.286311	1
Hip1	960.47	875.277	1160.69	1198.59	0.361924	1.28514	0.281935	1
Gm22133	3138.37	3335.36	4420.94	3895.93	0.361413	1.28468	0.102852	1
Kif13a	15403.9	14397.7	22514.9	15770.8	0.361374	1.28465	0.0464315	0.853405
Zfp623	748.26	821.006	1040.73	975.01	0.361169	1.28447	0.283465	1
Zfp934	169.817	202.622	241.527	236.814	0.360916	1.28424	0.497749	1
Pogz	2884.7	2672.54	3925.42	3211.57	0.360874	1.2842	0.14984	1
Ccdc106	241.264	328.428	344.734	386.81	0.360856	1.28419	0.448917	1
Anp32e	23955	10899.5	23111.2	21647.4	0.360808	1.28414	0.251904	1
Sorbs3	1100.27	1163.68	1426	1480.6	0.360481	1.28385	0.265321	1
Rgs3	1612.31	1353.57	1801.08	2006.27	0.360294	1.28369	0.190513	1
Farp1	12760.2	12483.9	17146.6	15253	0.360013	1.28344	0.0303184	0.682452
Rassf8	1048.15	834.264	1164.17	1251.81	0.359932	1.28337	0.290211	1
Pkia	1103.29	1126.94	1509.55	1352.34	0.359699	1.28316	0.226261	1
Tecpr1	4280.08	4105.35	5153.88	5604.25	0.359473	1.28296	0.0822591	1
Xpo7	14245.1	13716.4	18672.7	17197.6	0.359331	1.28283	0.0334218	0.718215
Zfp414	1380.64	1139.52	1439.23	1793.61	0.359278	1.28278	0.238109	1
Gm45838	201.865	182.559	193.624	299.395	0.358955	1.2825	0.550826	1
Arhgap33	898.743	893.44	928.76	1368.17	0.35809	1.28173	0.302506	1
Gm7030	0	304.067	162.732	226.889	0.357768	1.28144	0.773139	1
B230377A18Rik	171.987	143.429	194.781	209.399	0.357459	1.28117	0.509048	1
Fblim1	723.776	767.001	851.866	1057.64	0.357181	1.28092	0.375398	1
Fam189b	669.538	646.905	816.117	870.033	0.357048	1.2808	0.309125	1
Rbak	2061.36	1947.98	2543.74	2590.61	0.356791	1.28057	0.193853	1
Pbxip1	721.874	819.952	891.271	1082.81	0.356636	1.28044	0.27677	1
Knstrn	4005.28	2715.95	3194.8	5410.57	0.356531	1.28034	0.249259	1
Mllt11	560.48	707.487	796.373	826.844	0.356401	1.28023	0.296335	1
Ttll11	213.174	210.152	260.75	281.249	0.356363	1.28019	0.50054	1
Nrg4	272.051	184.549	297.457	287.158	0.356144	1.28	0.540515	1
Zfand4	355.29	355.231	396.188	512.867	0.355518	1.27944	0.457978	1
Lrfn1	683.689	606.008	942.946	707.352	0.355447	1.27938	0.33498	1
Thbs1	15024.3	15501.6	23068.1	15986	0.355413	1.27935	0.0589978	0.950476
Ccdc88a	1048.97	982.44	1270.5	1328.22	0.355272	1.27923	0.259188	1
Prr12	7883.02	7046.28	10787.7	8308.92	0.355112	1.27908	0.0457044	0.845501
Dennd1a	3070.32	2798.86	3753.53	3752.16	0.354794	1.2788	0.132407	1
Mapk7	1911.46	2137.79	2534.08	2643.51	0.354647	1.27867	0.195044	1
Sall2	1238.37	1152.47	1780.13	1276.66	0.354363	1.27842	0.345187	1
Ehd3	65.0239	126.466	76.2396	168.339	0.35355	1.2777	0.659049	1
2610035D17Rik	2859.11	3359.49	3225.06	4716.88	0.352995	1.27721	0.180835	1
Stag3	173.436	161.507	179.861	247.878	0.352784	1.27702	0.546454	1
Hist1h2ba	128.107	126.466	148.849	176.247	0.35263	1.27689	0.543893	1
Gm4924	143.206	137.519	174.463	183.956	0.352251	1.27655	0.534916	1
Capn6	5157.08	5096.85	7336.69	5753.42	0.352249	1.27655	0.0909245	1
Rgs16	395.967	362.058	463.488	503.887	0.351727	1.27609	0.409919	1
Slc4a7	4119.8	3996.92	5053.6	5303.24	0.35161	1.27598	0.117271	1
Prkca	1289.19	1301.45	1588.55	1714.68	0.350563	1.27506	0.26804	1
Tgfbr3	3332.45	3183.63	4762.3	3546.01	0.350469	1.27497	0.137713	1
Krt75	423.657	559.535	811.706	441.709	0.350091	1.27464	0.457896	1
mt-Te	1035.37	1239.4	1724.11	1175.59	0.350068	1.27462	0.260393	1
Epdr1	404.928	459.261	514.153	587.318	0.350039	1.27459	0.430015	1
Selenon	3843.68	4149.5	5758.83	4428.61	0.349897	1.27447	0.0973107	1
Fhod3	3951.76	3710.1	5125.3	4638.92	0.349765	1.27435	0.0809697	1
Fut8	1298.58	1535.44	1850.42	1758.77	0.348826	1.27352	0.213296	1
Epop	1385.77	1433.71	1688.34	1902.07	0.348742	1.27345	0.230986	1
Cdon	15439.9	14837.6	23859.9	14695.9	0.348663	1.27338	0.104886	1
Lrrcc1	1926.68	1832.52	2503.07	2283.88	0.348615	1.27334	0.168028	1
Zfp566	284.805	292.662	340.375	394.919	0.348573	1.2733	0.445296	1
Pcsk9	163.132	161.507	189.497	223.89	0.348541	1.27327	0.554623	1
Gli3	3123.09	3034.15	4244	3596.13	0.348536	1.27327	0.17506	1
Sbspon	302.798	209.076	354.575	297.135	0.348007	1.2728	0.537294	1
Gm44065	363.777	429.855	567.518	442.644	0.347885	1.27269	0.394689	1
BC067074	948.116	882.211	1306.28	1023.37	0.347823	1.27264	0.306081	1
Ggt1	104.139	110.267	97.3906	175.418	0.347698	1.27253	0.611232	1
Icosl	516.86	619.267	468.998	976.309	0.347459	1.27232	0.459912	1
Srxn1	959.831	1058.64	1150.85	1416.76	0.347242	1.27213	0.303617	1
Fhod1	469.649	454.506	489.67	685.73	0.347004	1.27192	0.441254	1
A430046D13Rik	206.921	211.132	209.838	321.842	0.347003	1.27192	0.515808	1
Map2k7	1257.78	1848.03	2001.59	1947.76	0.346659	1.27161	0.462071	1
B330016D10Rik	287.277	269.89	293.66	414.784	0.346592	1.27155	0.489036	1
Tmem231	1260.36	1171.12	1741.42	1349.84	0.346213	1.27122	0.266385	1
Naaladl2	158.319	176.598	209.544	216.221	0.346121	1.27114	0.543114	1
Emc9	585.215	595.612	860.418	640.592	0.345927	1.27097	0.391336	1
Cradd	387.366	507.392	569.587	567.582	0.345915	1.27096	0.381314	1
Thumpd2	656.392	642.53	793.881	856.883	0.345797	1.27085	0.303313	1
Cbx6	10176.7	9993.9	14868.4	10762.4	0.345576	1.27066	0.0535604	0.903545
Snn	4004.62	4103.9	5629.96	4672.91	0.345486	1.27058	0.0850284	1
Rpl12-ps1	84.9083	95.7345	105.875	123.555	0.344817	1.26999	0.566515	1
Zxda	504.514	400.448	585.991	563.366	0.344699	1.26989	0.394164	1
Klhl36	686.403	590.726	830.239	791.395	0.344399	1.26962	0.31085	1
Cdc25a	5107.55	4990.18	6915.71	5903.59	0.344237	1.26948	0.0538595	0.903545
Irf2bp2	6922.1	7570.25	9363.27	9032.63	0.344092	1.26935	0.0911347	1
Dapk1	1165.72	1057.73	1396.22	1426.03	0.343993	1.26926	0.273899	1
C1rb	43.6728	96.8889	30.2538	148.003	0.343937	1.26922	0.686143	1
Twf2	978.27	1030.08	1395.31	1153.52	0.343716	1.26902	0.311104	1
Rnf122	1566.32	1414.52	1811.32	1971.11	0.343566	1.26889	0.247425	1
Gm28285	376.781	454.506	518.345	536.434	0.343535	1.26886	0.418356	1
Rundc3a	209.067	233.798	331.521	230.523	0.343451	1.26879	0.470322	1
Nhsl1	8512.94	8154.16	11951.7	9195.58	0.343415	1.26876	0.0521016	0.897333
Tes	4638.93	4436.36	5871.96	5640.92	0.343205	1.26857	0.0498977	0.879646
2010300C02Rik	4141.11	4372.52	5350.58	5448.05	0.343008	1.2684	0.073966	1
Tpcn2	1840.4	1913.77	2026.51	2733.32	0.342496	1.26795	0.236197	1
Grik4	97.8277	71.3002	90.5044	123.986	0.342488	1.26794	0.569543	1
Gatad2b	4280.79	4190.94	6123.08	4618.9	0.342461	1.26792	0.125054	1
Tspan7	4044.1	4040.78	5559.44	4690.89	0.342322	1.2678	0.122768	1
Zfp386	2212.29	2218.46	2825.28	2791.92	0.342278	1.26776	0.176834	1
Chpf2	1884.61	2098.69	2500.93	2548.75	0.342243	1.26773	0.172407	1
Ago4	5638.37	5811.55	8659.04	5854.12	0.341957	1.26748	0.105482	1
Tmem67	751.268	788.588	1092.01	859.578	0.341714	1.26726	0.315681	1
Man1c1	5629.6	5882.56	8414.83	6173.63	0.341614	1.26717	0.0965073	1
Fbxl2	171.718	175.041	251.592	187.908	0.341532	1.2671	0.574153	1
Nlgn2	1687.53	1627.47	1794.35	2405.33	0.341329	1.26692	0.231786	1
Mrc2	8553.7	8677.53	10382.6	11447.4	0.341303	1.2669	0.0485735	0.872483
Usp21	2050.53	2425.81	2396.11	3274.55	0.341288	1.26689	0.250856	1
Eml1	781.258	677.202	926.977	920.78	0.341217	1.26682	0.360244	1
1810014B01Rik	288.24	321.263	364.256	407.855	0.341173	1.26679	0.472978	1
Zfp458	224.057	214.73	280.367	275.525	0.341093	1.26672	0.475698	1
Dixdc1	988.721	957.951	945.534	1519.69	0.340765	1.26643	0.475977	1
Pde5a	249.303	315.047	390.546	324.201	0.340721	1.26639	0.462525	1
Ntf5	921.788	919.387	1118.62	1212.96	0.340677	1.26635	0.274643	1
Pnisr	3629.27	3767.9	3994.42	5370.36	0.340322	1.26604	0.172044	1
Dcun1d3	1380.64	1407.2	2237.7	1292.18	0.340307	1.26603	0.328375	1
Simc1	1469.35	1233.04	1723.26	1698.08	0.340236	1.26596	0.258568	1
Lpin2	1927.24	1708.35	2452.76	2149.86	0.340176	1.26591	0.224809	1
Osbpl10	167.163	171.021	198.515	229.606	0.340126	1.26587	0.537074	1
Soga1	3216.38	2963.14	4648.93	3173.24	0.339974	1.26573	0.183055	1
Zc3hav1l	3892.96	3733.66	5761.81	3890.22	0.339702	1.2655	0.210861	1
Bmyc	886.761	1041.31	1182.46	1257.31	0.33962	1.26542	0.302007	1
Sema5a	7557.98	7232.82	10162.1	8555.06	0.339614	1.26542	0.0379954	0.774388
Ccng2	4512.52	5293.28	7036.25	5371.55	0.339508	1.26533	0.139599	1
Hes6	971.176	947.629	1158.85	1267.42	0.338523	1.26446	0.28289	1
Gm973	341.078	277.358	206.321	575.498	0.338351	1.26431	0.615112	1
2300009A05Rik	388.203	341.661	404.191	518.574	0.338321	1.26428	0.450901	1
Kif7	1362.28	1381.45	1825.25	1643.77	0.338318	1.26428	0.271993	1
H2afx	6648.4	6468.58	8275.71	8307.73	0.3383	1.26427	0.0806973	1
Fth1	60362.7	61787.8	81537.4	72883.8	0.338207	1.26418	0.0500404	0.880084
Dsel	3090.31	6185.56	6070.15	5654.7	0.338067	1.26406	0.197526	1
Slc7a8	558.834	796.571	637.304	1075.95	0.338066	1.26406	0.618739	1
Rps2-ps9	344.295	301.36	384.346	431.788	0.337939	1.26395	0.456443	1
Zfp808	386.51	340.183	420.19	498.338	0.337921	1.26393	0.438383	1
Fam204a	2865.67	3072.27	3110.01	4393.64	0.337713	1.26375	0.197893	1
Gm10524	643.446	639.467	905.194	716.288	0.337702	1.26374	0.37114	1
Eid2	124.709	150.573	168.738	179.155	0.33765	1.2637	0.56396	1
Vstm5	648.237	626.179	633.797	976.52	0.337618	1.26367	0.398825	1
Pskh1	4812.23	4799.32	6335.06	5810.91	0.337608	1.26366	0.0677266	0.999965
Pcdhb16	342.378	345.094	518.258	350.666	0.3376	1.26365	0.448156	1
Amn1	505.912	513.062	755.46	532.316	0.337515	1.26358	0.404447	1
Strn3	8185.88	8058.31	12347.6	8177.5	0.337402	1.26348	0.100629	1
Gm5939	269.952	215.36	289.404	323.839	0.337358	1.26344	0.482866	1
Zfp72	212.072	220.155	308.334	237.883	0.337343	1.26343	0.508443	1
Mgat4a	962.498	1001.52	1200.17	1281.19	0.337325	1.26341	0.300478	1
Neto2	538.258	544.886	712.22	656.302	0.337286	1.26338	0.345654	1
Kctd17	1984.55	2463.15	2987.23	2631.69	0.337229	1.26333	0.190245	1
Fosl2	34700.7	34486.2	51936	35462.2	0.337091	1.26321	0.0922912	1
Serpinb11	659.808	556.747	768.694	768.1	0.336985	1.26311	0.340699	1
Nrtn	588.994	612.644	562.066	955.53	0.336981	1.26311	0.386582	1
Lrp12	5206.77	5135.11	6902.71	6159.62	0.336876	1.26302	0.083569	1
Rsrc1	3452.37	1957.44	3259.14	3573.56	0.336803	1.26295	0.221508	1
Zfp763	723.49	765.876	1001.4	879.3	0.336476	1.26267	0.32028	1
Wnk4	3524.52	3471.05	4605.73	4225.92	0.336207	1.26243	0.121709	1
D3Ertd751e	249.377	266.389	296.587	354.499	0.336164	1.2624	0.4725	1
Slc25a1	7080.42	6210.68	7854.13	8924.35	0.336152	1.26239	0.0591898	0.95145
Zfp1	1309.89	1302.17	1542.9	1754.48	0.336152	1.26238	0.25053	1
1700040L02Rik	63.9036	111.925	120.017	101.944	0.336055	1.2623	0.59033	1
Slc12a7	2726.15	2660.87	3534.86	3265.1	0.335992	1.26224	0.175311	1
Zfp82	397.908	423.251	553.04	483.551	0.335968	1.26222	0.480372	1
Rbm43	1397.79	1468.9	1930.3	1688.17	0.335933	1.26219	0.241561	1
Cdh4	2032.26	2057.78	3032.8	2129.46	0.335764	1.26205	0.239368	1
Arid5a	1040.3	989.444	1353.63	1208.17	0.335752	1.26204	0.25274	1
Stac2	62.5499	76.976	53.3652	122.637	0.335718	1.26201	0.627073	1
Mgea5	16151	16638.8	20487.1	20893.7	0.335716	1.262	0.0256355	0.622339
E130308A19Rik	1065.06	1012.3	1385.11	1236.19	0.335442	1.26176	0.278963	1
Syde2	1431.91	1314.08	2114.06	1350.99	0.335377	1.26171	0.279271	1
Tcea2	145.164	111.925	140.675	183.683	0.335119	1.26148	0.591048	1
Ncor2	31255.4	27815.8	40379.5	34135.2	0.335052	1.26142	0.0356041	0.747056
Scoc	2444.39	2407.68	3183.42	2936.57	0.334881	1.26127	0.1717	1
Gm9260	380.319	308.581	448.864	420.087	0.334854	1.26125	0.780232	1
Tsga10	403	410.703	560.738	465.598	0.334728	1.26114	0.474086	1
Skil	2840.29	2919.72	3625.18	3638.52	0.334624	1.26105	0.202996	1
Epb41	6360.7	6057.06	10370.5	5289.38	0.334582	1.26101	0.210686	1
Zfp319	1952.44	1716.13	2793.2	1833.1	0.334494	1.26093	0.268153	1
Pacs1	4013.76	4183.83	5125.12	5211.39	0.334478	1.26092	0.133539	1
Zfp81	1678.97	1779.96	2325.49	2035.97	0.33444	1.26089	0.23348	1
Rab11fip2	2152.58	2221.31	2824.5	2690.03	0.334294	1.26076	0.179909	1
Pm20d1	284.767	395.259	398.186	458.932	0.334016	1.26052	0.479402	1
Gclm	3568.34	4174.38	4708.19	5050.38	0.333862	1.26038	0.123368	1
Gm38336	213.789	197.598	206.626	311.847	0.333838	1.26036	0.538656	1
Slc25a40	939.895	956.578	1029.33	1360.51	0.333673	1.26022	0.315189	1
Hykk	189.826	188.817	283.534	193.802	0.333636	1.26019	0.560892	1
Pcdhb11	118.486	130.83	187.355	126.938	0.333532	1.26009	0.561284	1
Ikzf4	197.235	333.676	304.39	364.487	0.333525	1.26009	0.496509	1
Kctd1	3766.99	6058.61	6494.13	5886.6	0.333516	1.26008	0.132951	1
Gm44935	336.095	380.149	458.79	443.768	0.333502	1.26007	0.454384	1
Ak1	3109.5	2763.88	3873.7	3527.21	0.333445	1.26002	0.171872	1
Zfp661	259.125	435.49	381.198	493.719	0.333204	1.25981	0.487758	1
Sirpa	3021.38	3229.24	4037.24	3837.11	0.33315	1.25976	0.125523	1
Evl	6372.88	5975.99	7475.67	8079.42	0.333007	1.25964	0.0711583	1
Gm42627	94.6479	86.4898	88.2578	139.883	0.33292	1.25956	0.585711	1
Marcksl1	11350.3	10400.7	14028.4	13366.6	0.332809	1.25946	0.0301728	0.68133
1700030K09Rik	1155.87	1153.49	1311.81	1596.4	0.332674	1.25935	0.30676	1
Thnsl1	435.484	566.45	797.438	464.416	0.332511	1.2592	0.458335	1
Rpl7a	28284.4	21178.9	31727.8	30555.2	0.332466	1.25916	0.111135	1
Tgif2-ps2	295.41	262.108	355.121	346.984	0.332456	1.25916	0.487886	1
Cux1	4039.34	3539.39	5342.26	4199.84	0.332268	1.25899	0.150351	1
Med26	2297.2	2054.58	2622.69	2856.22	0.332261	1.25898	0.214594	1
Asb16	565.418	579.251	630.356	810.66	0.332206	1.25894	0.44485	1
Gm20498	193.289	337.432	447.603	220.42	0.331696	1.25849	0.548936	1
Tspyl4	797.784	813.278	1002.5	1024.48	0.331291	1.25814	0.300636	1
Mpv17	1368.26	1318.9	1808.69	1572.24	0.33124	1.25809	0.249542	1
Fcamr	166.567	177.748	231.25	201.901	0.330863	1.25777	0.543951	1
Adamts19	363.514	463.801	191.898	848.411	0.330767	1.25768	0.616007	1
Tnrc18	18206.1	16465.9	26001.2	17602.3	0.330641	1.25757	0.108183	1
Rpl6	53437.4	52680.9	80415.1	52946.4	0.329661	1.25672	0.149973	1
Plekhm3	1165.35	1127.57	1486.02	1395.61	0.329628	1.25669	0.306842	1
Tmem14a	242.612	315.761	350.62	350.971	0.329399	1.25649	0.504165	1
Ltbp4	15426	15138	21126.9	17269	0.329093	1.25622	0.0383515	0.777146
Fryl	7333.15	6905.35	10902.9	6983.63	0.329018	1.25616	0.14299	1
Map3k12	679.819	1051.72	1037.54	1137.27	0.328963	1.25611	0.347074	1
Gm37035	230.961	255.344	287.992	322.841	0.328914	1.25607	0.498809	1
Hivep3	729.763	723.78	922.751	902.804	0.328704	1.25588	0.337232	1
Gm13219	540.406	543.735	720.168	641.456	0.328637	1.25583	0.351439	1
Msx1	76.5265	61.3513	134.773	38.5735	0.328419	1.25564	0.650844	1
Col5a2	2995.67	3048.63	4201.9	3387.47	0.328356	1.25558	0.254805	1
Mef2a	25387	24892.8	35272.1	27843.7	0.328007	1.25528	0.103095	1
Pnrc1	6557.64	7226.23	8965.48	8331.13	0.327503	1.25484	0.0528853	0.899936
4931406P16Rik	2817.96	2690.37	4194.78	2716.77	0.327273	1.25464	0.242445	1
9930014A18Rik	501.222	489.533	582.912	660.134	0.327267	1.25463	0.411807	1
1700017B05Rik	2860.83	2452.38	3512.65	3153.45	0.327204	1.25458	0.265518	1
Gm6548	6165.28	7264.28	8772.42	8073.95	0.327029	1.25443	0.0552983	0.914737
Agap1	2266.75	2234.86	2849.26	2795.95	0.326558	1.25402	0.22401	1
Zscan21	2375.72	2209.67	2921.68	2827.61	0.326298	1.25379	0.217745	1
Zfp976	589.097	494.643	659.533	699.341	0.326275	1.25377	0.405474	1
Gm16279	260.916	280.697	334.167	344.924	0.326264	1.25376	0.516917	1
Fhl3	1447.59	1343.49	1626.25	1873.08	0.326259	1.25376	0.287777	1
Gm11400	192.325	213.839	247.309	261.871	0.326056	1.25358	0.520854	1
Fam169a	170.539	172.815	213.916	216.255	0.324988	1.25265	0.570585	1
Pycr1	491.114	534.147	673.409	610.7	0.32469	1.25239	0.401622	1
Cd274	105.607	119.1	159.52	121.94	0.324373	1.25212	0.574369	1
Crlf2	466.111	278.838	370.561	562.175	0.324243	1.25201	0.493907	1
Uros	1085.57	960.902	1504.49	1057.75	0.324111	1.25189	0.398963	1
Arid1a	14282.1	12473.4	17759.5	15727	0.323719	1.25155	0.043109	0.824942
Qrich1	5578.46	5652.98	6245.78	7810.47	0.323713	1.25155	0.0795491	1
Glo1	25613.4	26374.6	33760.7	31303.8	0.323688	1.25153	0.0332519	0.717618
Piwil2	95.1096	117.287	141.588	124.277	0.323596	1.25145	0.615823	1
Cplx2	562.894	670.063	775.708	767.128	0.323462	1.25133	0.404841	1
Wdr78	404.397	393.392	506.395	491.758	0.32314	1.25105	0.463914	1
Gm43481	74.8953	111.572	92.3628	140.841	0.323054	1.25098	0.619948	1
Haus3	1136.06	1493.99	1690.07	1599.88	0.32299	1.25092	0.352604	1
Pkig	1475.28	712.896	1733.7	1003.88	0.322952	1.25089	0.501556	1
Zfp229	804.55	889.338	1148.43	970.491	0.322905	1.25085	0.354143	1
Stxbp1	223.234	238.2	292.275	284.86	0.32265	1.25063	0.511282	1
Nfia	5699.86	6389.89	7542.75	7576.01	0.322573	1.25056	0.0656667	0.981326
Slc4a3	783.52	831.167	636.277	1382.55	0.322443	1.25045	0.443129	1
Zfp442	319.297	278.428	402.981	344.586	0.322402	1.25041	0.4956	1
Uqcc1	2383.37	2665.47	3108.63	3204.36	0.322391	1.2504	0.183623	1
Lce6a	185.737	191.469	104.772	366.546	0.321841	1.24992	0.605371	1
Zfp609	8207.21	7421.69	10496.5	9037.8	0.321749	1.24984	0.0562141	0.923443
Gm8210	6689.6	6400.56	9693.3	6663.72	0.321366	1.24951	0.176035	1
E030030I06Rik	106.756	129.525	141.588	153.652	0.321297	1.24945	0.602313	1
Rreb1	10312.5	9097.33	14526	9725.56	0.32122	1.24939	0.107072	1
Nfat5	7990.23	7535.14	8973.98	10418.8	0.3209	1.24911	0.113719	1
Ctu1	1633.32	1488.13	2039.16	1860.03	0.320869	1.24908	0.264213	1
Uspl1	2067	1694.62	2339.34	2359.41	0.32086	1.24907	0.212344	1
Mypop	239.547	314.894	297.628	394.806	0.320856	1.24907	0.496241	1
1190007I07Rik	364.398	359.701	406.956	497.309	0.320576	1.24883	0.468399	1
4930520O04Rik	122.829	132.278	116.451	202.074	0.320419	1.24869	0.663155	1
Hoxa2	874.426	1039.26	1271.87	1117.36	0.320153	1.24846	0.339789	1
Zbtb34	1625.47	1631.2	2371.67	1693.93	0.31995	1.24829	0.269488	1
Ppp1r18	1918.09	1813.57	2508.42	2149.94	0.319928	1.24827	0.254792	1
Btbd3	6348.67	6641.93	8625.47	7583.19	0.31927	1.2477	0.0622365	0.968684
Gltscr1	2706.28	2561.56	3331.72	3240.41	0.319117	1.24757	0.204125	1
Orai2	1420.14	1355.85	1807.53	1655.59	0.318993	1.24746	0.32359	1
Zcchc24	500.559	552.192	613.455	699.656	0.318876	1.24736	0.4023	1
Aldh1l1	1094.25	1073.65	1273.95	1429.98	0.318763	1.24726	0.322989	1
Cep55	2712.38	2634.9	3361.9	3307.64	0.318757	1.24726	0.284524	1
Gm37494	2477.04	2353.13	3489.09	2534.75	0.318506	1.24704	0.226025	1
Zfp292	6590.12	6562.71	9075.61	7326.67	0.318465	1.247	0.0760057	1
Unc79	164.605	198.062	199.093	252.94	0.317856	1.24648	0.583856	1
Nkd2	131.785	111.535	197.412	106.051	0.317651	1.2463	0.59908	1
Igf2os	316.362	277.739	405.302	335.222	0.317576	1.24624	0.521341	1
Asrgl1	710.411	657.825	838.636	866.55	0.317542	1.24621	0.389814	1
Lipt1	388.942	284.216	443.23	395.806	0.317464	1.24614	0.48303	1
42987	15659.9	15781.7	20686.2	18491.9	0.317362	1.24605	0.0436205	0.826293
Pidd1	889.501	999.72	916.436	1437.29	0.317314	1.24601	0.369493	1
Mcub	112.327	117.112	165.429	120.466	0.31674	1.24551	0.58177	1
Tusc1	426.052	504.842	513.105	646.241	0.316726	1.2455	0.477668	1
Pdk2	695.839	713.002	962.101	792.594	0.316585	1.24538	0.357926	1
Ampd3	5180.29	5159.44	6841.05	6034.63	0.316413	1.24523	0.100291	1
Wee1	2567.59	2369.2	3289.83	2857.21	0.316257	1.2451	0.246231	1
Prox2	172.577	142.559	172.367	219.892	0.3157	1.24462	0.56714	1
Pygo1	2525.26	2546.65	3683.7	2627.9	0.31537	1.24433	0.226498	1
Zfp651	1364.53	1446.19	1690.58	1806.54	0.315237	1.24422	0.303864	1
Gnpda1	1458.4	1333.67	1586.59	1886.51	0.314899	1.24392	0.275069	1
Calcrl	173.658	210.17	219.618	257.73	0.314627	1.24369	0.566597	1
Cep41	1052.44	944.313	1188.36	1294.97	0.314593	1.24366	0.311726	1
Zfp433	199.172	294.065	333.532	279.767	0.314263	1.24338	0.508845	1
Fgfr1	5234.83	4958.9	5375.5	7298.41	0.314218	1.24334	0.150882	1
Tfpt	975.285	1000.69	1482.94	973.435	0.313818	1.24299	0.406633	1
Tgm5	2894.05	2524.21	3317.03	3415.36	0.313253	1.24251	0.213157	1
Zfp446	758.953	819.952	951.28	1010.26	0.313076	1.24235	0.345975	1
Zgrf1	1408.2	1155.5	1204.82	1979.44	0.312812	1.24213	0.333399	1
Ntrk3	123.637	156.996	160.59	187.908	0.312545	1.2419	0.58255	1
Gm17251	519.179	448	534.888	666.167	0.312436	1.2418	0.432281	1
Fbxl17	3074	3205.31	3855.64	3941.64	0.312368	1.24174	0.15863	1
Acadsb	3967.8	4212.92	4131.7	6025.52	0.312299	1.24168	0.125061	1
Slc1a4	8572.63	8348	12069.8	8941.03	0.312297	1.24168	0.0856113	1
Atrip	509.587	420.303	584.788	569.589	0.311806	1.24126	0.497897	1
Wdr31	555.267	512.045	656.937	667.672	0.311484	1.24098	0.449323	1
Ino80dos	198.962	228.287	241.763	288.34	0.311223	1.24076	0.576217	1
Bbs1	686.372	742.019	966.036	806.37	0.311219	1.24076	0.369935	1
Ccl25	195.759	191.282	202.344	277.863	0.311213	1.24075	0.572418	1
Zbtb26	620.762	718.211	935.707	725.643	0.311105	1.24066	0.374698	1
Phf19	942.775	938.509	1150.98	1182.92	0.311003	1.24057	0.319033	1
Bcdin3d	481.67	561.215	711.951	581.714	0.310778	1.24038	0.452549	1
Fkbp10	491.315	516.312	435.427	814.205	0.31076	1.24036	0.506331	1
Mbd5	1992.69	2001.13	2685.47	2268.26	0.310672	1.24029	0.226302	1
Selenoh	4897.92	4991.37	4504.89	7756.81	0.310292	1.23996	0.242027	1
Zcchc14	6648.4	6087.16	9000.25	6792.01	0.31029	1.23996	0.108325	1
Cpq	138.852	155.865	192.814	172.662	0.310214	1.23989	0.577376	1
Gm17066	883.161	750.634	968.122	1057.48	0.310062	1.23976	0.358441	1
D830050J10Rik	603.277	634.835	765.585	769.358	0.310014	1.23972	0.374728	1
Sardh	624.676	777.544	578.807	1159.31	0.309907	1.23963	0.597049	1
Fkbp5	1837.39	1695.37	2156.19	2222.91	0.309812	1.23955	0.321844	1
Serpina3c	112.579	75.4713	127.066	106.2	0.309768	1.23951	0.605115	1
Gm20457	138.86	157.079	157.709	209.014	0.309483	1.23926	0.596378	1
Zfp74	1124.75	975.019	1515.13	1087.18	0.309354	1.23915	0.373468	1
Phf3	9577.93	4460.97	9099.14	8297.19	0.309304	1.23911	0.337103	1
Rps11-ps3	444.62	522.712	646.811	551.863	0.309252	1.23906	0.452996	1
Fam83f	15452.4	15597.1	19996.6	18475.5	0.309229	1.23905	0.0404474	0.802029
Lhx2	2668.89	2828.14	3001.18	3809.66	0.30921	1.23903	0.35677	1
Zdhhc9	1635.35	1498.87	2676.47	1207.21	0.309141	1.23897	0.406029	1
Id3	4972.96	4558.29	5896.88	5910.1	0.308882	1.23875	0.153938	1
Gdpd5	588.127	621.109	674.055	823.618	0.308669	1.23856	0.474545	1
Mgat5b	163.045	190.718	217.827	220.309	0.308495	1.23842	0.585856	1
Fam171a2	7159.8	7027.82	8540.2	9028.56	0.308385	1.23832	0.0589925	0.950476
Gm6905	283.912	293.71	304.39	410.82	0.308349	1.23829	0.509851	1
Mnt	3639.35	3764.81	4761.32	4406.57	0.308233	1.23819	0.171838	1
Ifnar2	1656.65	1844.97	2221.84	2113.84	0.308223	1.23818	0.292212	1
Rnpep	11262.7	11662.4	14525.5	13859.2	0.308175	1.23814	0.0424584	0.819041
Jade2	1952.01	1840.33	2752.74	1942.9	0.308107	1.23808	0.286933	1
Pgp	2104.41	1936.28	2195.81	2805.62	0.30778	1.2378	0.231589	1
Mmp28	2198.2	2480.36	2845.07	2945.37	0.307634	1.23768	0.228812	1
Cdc14a	853.477	883.061	1100.14	1049.12	0.307585	1.23763	0.347507	1
Slc7a7	116.762	106.95	130.838	146.028	0.307317	1.2374	0.588741	1
Ficd	615.301	563.995	796.28	663.188	0.307311	1.2374	0.420332	1
Mettl7a3	863.743	752.497	1176.59	822.596	0.306508	1.23671	0.355249	1
Mfsd11	1837.03	2045.74	1816.41	2984.88	0.30646	1.23667	0.313362	1
4933440N22Rik	250.2	339.905	414.607	315.216	0.306441	1.23665	0.518513	1
Gm20683	467.074	464.671	415.394	736.638	0.306324	1.23655	0.523453	1
Ube2s	7234.01	6847.34	9168.08	8239.06	0.305866	1.23616	0.130132	1
Gm42418	11463.6	11376.8	12209.2	16023.8	0.305812	1.23611	0.208412	1
Gm9115	658.924	573.477	817.22	706.323	0.305764	1.23607	0.398471	1
Gm4995	187.796	273.091	267.078	302.52	0.305702	1.23602	0.552807	1
Man2a2	8987.43	9132.46	11055.8	11337.3	0.305482	1.23583	0.0483521	0.869814
Pou6f1	4371.16	4254.95	6124.58	4533.85	0.305135	1.23553	0.181536	1
Zgpat	1234.68	1419.37	1845.5	1433.65	0.305068	1.23548	0.382722	1
Clmn	852.654	825.113	1103.22	969.602	0.304948	1.23537	0.354683	1
Egln1	14361.9	14695.7	18452	17444.9	0.304936	1.23536	0.0437627	0.827813
Mapre3	657.794	763.8	801.235	954.83	0.304931	1.23536	0.41347	1
Magohb	992.478	606.88	944.393	1031.38	0.304782	1.23523	0.398601	1
Fam65a	3295.84	3014.77	4133.88	3660.52	0.304594	1.23507	0.19586	1
Gm16165	1589.67	1327.05	2253.08	1349.52	0.304542	1.23503	0.471698	1
Sik1	9373.25	9642.61	12833.3	10651.8	0.304525	1.23501	0.206177	1
Plcl1	139.071	181.349	137.969	257.615	0.304392	1.2349	0.637673	1
1700113A16Rik	228.385	317.601	277.286	396.805	0.304342	1.23485	0.541904	1
A930024N18Rik	250.092	228.824	361.034	230.523	0.304271	1.23479	0.537669	1
Trpv4	1182.69	1268.81	1308.47	1717.88	0.304005	1.23457	0.335791	1
Bzw1	46363.2	91735.1	82011.7	88475.7	0.303974	1.23454	0.246162	1
Igtp	316.716	289.092	464.539	283.613	0.303931	1.2345	0.523162	1
Nt5dc2	6936.46	6470.31	8193.61	8356.59	0.303876	1.23446	0.0718022	1
Zfp362	5904.38	6192.67	7955.52	6977.88	0.303859	1.23444	0.0753954	1
Sik3	4836.95	4816.08	6240.87	5674.9	0.303786	1.23438	0.0816702	1
Lman2l	2377.74	2138.69	3129.45	2446	0.303785	1.23438	0.246184	1
Map3k8	526.317	612.644	577.055	828.593	0.303685	1.23429	0.446336	1
Pan3	4672.85	3463.03	4757.38	5282.74	0.303378	1.23403	0.210106	1
Zfp867	1041.01	1173.91	1335.56	1397.2	0.303129	1.23382	0.344025	1
C030034I22Rik	237.83	258.051	302.981	308.848	0.303059	1.23376	0.545557	1
Wdpcp	765.396	823.539	974.647	985.555	0.302929	1.23365	0.377862	1
Slc25a27	304.528	353.185	251.838	559.316	0.302791	1.23353	0.573394	1
Map4k1	174.481	116.761	188.831	170.543	0.302707	1.23346	0.602686	1
Atp6v0c	8140.59	8278.71	12273.7	7977.53	0.302568	1.23334	0.161496	1
Vegfb	1463.9	1439.13	1825.38	1755.14	0.302567	1.23334	0.28234	1
Ints7	6451.69	6023.15	7298.72	8086.4	0.302518	1.2333	0.107402	1
Tspan5	6439.35	3569.44	6894.37	5449.7	0.302468	1.23325	0.259054	1
Tgfb1	1937.86	2147.05	2377.77	2658.49	0.302095	1.23293	0.236928	1
Aoc2	458.079	456.908	448.967	679.005	0.30203	1.23288	0.513726	1
Parp4	1184.02	1422.74	1677.27	1536.52	0.302013	1.23286	0.309386	1
Zbtb4	2223.54	4387.05	1491.07	6657.55	0.301825	1.2327	0.636018	1
Tmem203	855.016	924.014	1034.68	1158.04	0.301671	1.23257	0.365853	1
Tmem238	2375.37	2280.73	2369.53	3369.08	0.30163	1.23254	0.35459	1
Proser1	2714.34	2420.85	3231.67	3097.55	0.301571	1.23249	0.262954	1
4930404I05Rik	52.4073	184.599	179.103	112.979	0.301459	1.23239	0.668703	1
Mkrn2	4894.26	5115.73	5933.38	6402.53	0.301444	1.23238	0.116083	1
2810029C07Rik	138.233	153.387	158.449	200.901	0.301359	1.2323	0.600989	1
Plod2	392.376	387.076	497.83	462.773	0.301349	1.2323	0.502324	1
Irs2	1236.26	1182.26	1574.97	1405.18	0.301182	1.23215	0.298937	1
Dmwd	1739.05	1696.93	2075.09	2157.65	0.300856	1.23188	0.272153	1
Tchh	2335.86	3065.36	4784.21	1869.8	0.300851	1.23187	0.439045	1
Fcgrt	346.494	389.204	460.788	445.519	0.300835	1.23186	0.476301	1
mt-Tn	400.962	369.03	528.878	419.794	0.300825	1.23185	0.516423	1
Sh3tc1	190.219	146.863	197.255	218.05	0.300769	1.2318	0.607704	1
mt-Rnr2	42764.7	48348.4	43668.8	68558.3	0.300699	1.23174	0.199993	1
Zfp970	191.044	204.481	219.469	267.702	0.300685	1.23173	0.57596	1
Elmo1	562.949	477.424	524.416	756.903	0.300605	1.23166	0.420798	1
E130311K13Rik	592.826	647.523	760.731	766.936	0.300566	1.23163	0.41385	1
Lrrk2	1676.97	1716.42	2039.16	2140.1	0.300518	1.23159	0.359862	1
Lrp8	268.306	427.26	432.053	424.44	0.300352	1.23144	0.511322	1
Tmsb15b2	254.794	241.088	370.872	239.889	0.300089	1.23122	0.559421	1
Creb3l2	3375.12	3041.57	4436.58	3462.3	0.299728	1.23091	0.202521	1
Zfpl1	1697.78	1872.87	2178.01	2217.06	0.299708	1.23089	0.261717	1
Gm15590	1233.89	1435.12	1758.93	1526.41	0.299705	1.23089	0.310627	1
Zfp518a	2513.96	2545.32	3245	2982.53	0.299696	1.23088	0.217796	1
Crtc1	3168.17	2922.92	4122.63	3374.99	0.299648	1.23084	0.228228	1
Myo7a	203.426	201.693	317.624	181.214	0.299628	1.23083	0.573899	1
Large1	1549.9	1553.28	2030.64	1788.46	0.299413	1.23064	0.303152	1
Trak1	9208.16	8898.48	11022.1	11258.4	0.299254	1.23051	0.0625465	0.969001
Zfp768	1702.02	1539.52	2121.27	1867.35	0.299123	1.2304	0.280913	1
Cic	17475.2	14218.8	21781.5	17211.8	0.298975	1.23027	0.117278	1
Ly96	302.486	405.245	361.738	508.635	0.298685	1.23002	0.507286	1
Zfp516	4435.21	3996.92	6830.1	3541.9	0.298611	1.22996	0.290367	1
Eif3f	35614.7	37813.2	47659.4	42651.9	0.298575	1.22993	0.0604359	0.957757
Aldh1a1	163.433	128.011	222.776	135.898	0.298522	1.22988	0.615338	1
Plekhg2	2757.8	2557.05	3256.77	3279.39	0.29839	1.22977	0.216689	1
Pvr	581.333	580.313	681.316	746.792	0.297921	1.22937	0.442723	1
Nfkbid	112.327	147.784	115.8	203.866	0.297889	1.22934	0.623245	1
Celf4	340.03	319.193	393.497	416.961	0.297889	1.22934	0.494462	1
Zfp518b	889.769	906.224	1248.44	959.61	0.297846	1.22931	0.379975	1
Myb	512.427	439.57	629.279	541.17	0.297809	1.22928	0.490416	1
Camta2	1763.74	1865.59	2314.2	2147.11	0.297738	1.22922	0.253224	1
S100pbp	2891.31	1776.2	3563.34	2174.57	0.297727	1.22921	0.394579	1
Zfp280c	2611.63	2420.18	2765.2	3418.75	0.29748	1.229	0.247793	1
Zfp942	1477.67	1508.91	1685.15	1984.7	0.297268	1.22882	0.28774	1
Rbm4b	2470.79	2330.87	2847.99	3051.2	0.296978	1.22857	0.235657	1
Fbxo17	523.799	516.312	502.513	775.208	0.296969	1.22856	0.505427	1
Alcam	6959.83	3659.29	8992.73	4052.6	0.2968	1.22842	0.463207	1
Asnsd1	3714.31	3584.14	4222.01	4742.62	0.296666	1.2283	0.179411	1
Elac1	1630.95	1534.54	2156.09	1731.83	0.29646	1.22813	0.302059	1
Prr5	207.849	253.743	287.847	279.028	0.29636	1.22804	0.558582	1
Slc38a6	570.964	619.863	703.386	758.627	0.296015	1.22775	0.415482	1
Zscan20	650.239	659.864	894.303	714.028	0.295713	1.22749	0.428586	1
Gm11942	5130.1	5307.47	5854.72	6956.13	0.295625	1.22742	0.117925	1
Plekho1	189.749	178.65	217.332	234.885	0.295595	1.22739	0.591033	1
Kcna7	98.763	92.5441	132.387	102.517	0.295496	1.22731	0.625073	1
Raph1	7971.69	7497.19	10812.2	8166.87	0.294976	1.22686	0.110395	1
Mtss1l	2502.82	2417.39	3200.89	2835.03	0.294803	1.22672	0.254239	1
Gm42845	178.573	173.38	188.784	242.905	0.294613	1.22656	0.591989	1
Lyplal1	663.884	650.724	827.817	784.662	0.294551	1.2265	0.429254	1
Bdkrb2	320.267	336.561	356.995	448.527	0.294478	1.22644	0.52877	1
Zfp946	1563.5	1516.72	1780.41	1997.02	0.294384	1.22636	0.295467	1
Ift81	1172.37	1236.1	1567.15	1386.25	0.294195	1.2262	0.343685	1
Sertad4	3129.6	3026.4	3893.52	3655.06	0.294181	1.22619	0.275406	1
Rab30	2491.29	2581.32	3210.53	3008.63	0.293966	1.22601	0.233154	1
Hdgfrp3	1856.58	1928.6	2198.85	2441.48	0.293893	1.22594	0.278688	1
Zfp438	277.126	302.96	334.165	376.969	0.293864	1.22592	0.545028	1
Gm4673	589.097	660.884	717.62	814.58	0.293719	1.2258	0.523047	1
Wdr25	446.653	425.693	567.973	501.427	0.293661	1.22575	0.48535	1
Gm5830	385.508	369.03	482.842	441.783	0.293115	1.22528	0.499603	1
Fndc4	824.93	705.759	847.107	1028.11	0.292867	1.22507	0.412702	1
Brd4	10016.3	9469.66	12020.4	11848.5	0.292682	1.22492	0.055879	0.921129
Lag3	145.576	191.738	162.16	250.814	0.29228	1.22457	0.619539	1
Raver1	13014	12819.1	15572.4	16062.1	0.29228	1.22457	0.0929216	1
Gm27042	109.9	110.078	143.461	125.938	0.291951	1.22429	0.617851	1
Invs	640.35	642.257	811.706	757.804	0.291147	1.22361	0.417988	1
Zfp639	2398.12	2533.39	2785.77	3248.15	0.291109	1.22358	0.265261	1
Ppm1k	462.54	458.396	578.807	548.036	0.291011	1.2235	0.45879	1
Mterf1a	340.861	313.089	399.335	400.803	0.29093	1.22343	0.514334	1
Gm12966	3856.42	3938.48	4035.29	5499.73	0.290775	1.2233	0.212953	1
Mrnip	515.214	487.803	668.091	558.575	0.290219	1.22283	0.462432	1
AW554918	1383.51	1386.43	1769.26	1617.28	0.289904	1.22256	0.299211	1
Zfhx4	134.799	138.048	208.768	124.939	0.289828	1.22249	0.630759	1
Ier5l	1588.65	1439.06	1512.6	2188.55	0.289821	1.22249	0.353862	1
D7Bwg0826e	82.049	75.4455	49.1872	143.273	0.289816	1.22248	0.6823	1
Brd3	10215.5	8661.64	12204.3	10862.5	0.289137	1.22191	0.113187	1
Gm16170	267.86	334.522	330.372	405.595	0.289086	1.22187	0.564168	1
Gatsl3	5251.41	5119.81	6365.4	6306.5	0.289032	1.22182	0.133992	1
Tbc1d19	1176.1	1152.91	1489.09	1356.68	0.289029	1.22182	0.32241	1
Epn3	4540.03	4556.84	5354.92	5759.68	0.289025	1.22181	0.169328	1
Scx	335.794	386.61	405.37	477.136	0.288899	1.22171	0.485306	1
Gm14036	1970.34	1921.23	2678.38	2076.28	0.288884	1.22169	0.315485	1
Gm6264	174.481	203.251	255.537	205.993	0.288814	1.22164	0.573207	1
Ftl1-ps1	4529.93	4892.13	6189.16	5320.39	0.288688	1.22153	0.15549	1
Thada	4389.6	3954.09	5559.44	4632.15	0.288553	1.22141	0.203582	1
Snx8	439.495	421.206	520.311	530.79	0.288241	1.22115	0.509276	1
Klhl24	2482.77	2992.95	3786.43	2900.36	0.288225	1.22114	0.25059	1
Gm17826	129.077	130.545	146.428	170.599	0.288103	1.22103	0.614442	1
Setd1a	7605.86	6824.04	9203.21	8415.82	0.288028	1.22097	0.0896456	1
mt-Ts1	3001.89	3686.05	4387.49	3777.45	0.287873	1.22084	0.205555	1
Pla2g6	683.934	698.838	795.347	891.996	0.287215	1.22028	0.396852	1
Zfp503	6666.25	6892.34	9179.4	7364.48	0.287044	1.22014	0.130564	1
Sh3pxd2b	12449.7	12188.9	16643.3	13419.1	0.287004	1.2201	0.0847734	1
Ifitm10	2939.95	2914.79	3419.97	3723.12	0.286954	1.22006	0.23768	1
Mertk	762.818	728.197	801.121	1017.94	0.286949	1.22006	0.446954	1
Hoxa4	980.868	1075.39	1369.75	1138.76	0.286737	1.21988	0.375521	1
Inpp5e	3185.2	2509.93	3538.49	3408.58	0.286608	1.21977	0.279405	1
6720489N17Rik	426.72	406.926	487.124	529.74	0.286574	1.21974	0.494969	1
Tgm7	170.001	146.168	209.838	175.914	0.286511	1.21969	0.602362	1
Sat1	4469.18	4545.62	5548.55	5446.72	0.286507	1.21968	0.231548	1
Tbc1d8	5070.9	4607.83	5800.26	6003.71	0.286366	1.21956	0.149549	1
D230017M19Rik	201.641	212.765	237.065	268.269	0.286175	1.2194	0.572966	1
Ino80d	3846	3757.12	5091.25	4180.21	0.28615	1.21938	0.202236	1
Dmxl2	914.217	980.108	1045.57	1264.24	0.286148	1.21938	0.429814	1
Exoc3l2	599.589	766.062	631.563	1033.22	0.285933	1.2192	0.488185	1
Tbc1d5	3440.25	3240.77	4532.96	3612.06	0.285773	1.21906	0.203216	1
Arhgap45	158.358	167.481	162.019	235.162	0.285666	1.21897	0.689641	1
Gba2	801.322	807.701	831.557	1129.5	0.285551	1.21888	0.407062	1
Fstl1	1057.96	1155.73	824.377	1873.57	0.285521	1.21885	0.549828	1
Prdm16	228.002	259.499	275.448	318.691	0.285441	1.21878	0.563534	1
Cry2	3030.29	2978.85	3711.66	3612.13	0.285412	1.21876	0.196885	1
Gm14326	577.451	350.84	571.192	560.377	0.285398	1.21875	0.527952	1
Mylk	150.254	226.471	168.085	290.857	0.285199	1.21858	0.627728	1
Sec14l1	8346.3	11451.3	13049.8	11074.7	0.285187	1.21857	0.120382	1
Cep70	1192.56	1143.4	1314.63	1528.18	0.283325	1.217	0.33764	1
Slu7	4644.15	5082.05	6354.19	5482	0.283232	1.21692	0.187701	1
Pitpnm2	5971	5086.01	6206.9	7245.47	0.282901	1.21664	0.139935	1
Prr3	1118.75	1034.91	1209.78	1410.31	0.282839	1.21659	0.371426	1
Gm21092	8032.88	7716.44	9590.46	9569.33	0.282782	1.21654	0.13178	1
Pkn1	274.081	213.352	282.268	310.792	0.282757	1.21652	0.592803	1
Clec2l	801.556	652.479	943.41	825.657	0.28275	1.21651	0.406065	1
Tigd2	1078.16	1171.12	1354.31	1381.76	0.282649	1.21643	0.352025	1
3110062M04Rik	763.788	537.478	661.953	920.78	0.282483	1.21629	0.459758	1
2810410L24Rik	255.609	258.39	250.349	374.783	0.282471	1.21628	0.636716	1
Thsd4	1735.27	1880.66	2826.92	1570.41	0.282142	1.216	0.456011	1
Ophn1	1185.65	1269.44	1442.98	1542.14	0.282032	1.21591	0.375827	1
Nck2	1982.96	2215.83	2407.55	2696.59	0.281739	1.21566	0.268993	1
2900076A07Rik	214.482	211.116	185.153	332.159	0.281724	1.21565	0.646526	1
Ror1	5194.44	5120.4	7560.11	4979.27	0.28165	1.21558	0.171146	1
Chd6	7720.96	7347.84	9789.5	8527.29	0.281562	1.21551	0.123502	1
Ccnt2	4607.29	4349.57	5370.39	5515.81	0.281423	1.21539	0.177612	1
Nfatc4	232.678	216.546	226.968	318.843	0.281003	1.21504	0.618311	1
Hs3st6	2707.34	2661.05	3240.21	3282.44	0.280958	1.215	0.273498	1
Gm43863	99.9442	164.515	91.5375	229.606	0.280927	1.21498	0.665608	1
Gm17709	930.454	824.432	1063.16	1068.75	0.280695	1.21478	0.40968	1
Card6	219.265	220.819	348.088	186.712	0.28062	1.21472	0.622509	1
Trmu	1146.26	1225.03	1215.35	1664.9	0.28061	1.21471	0.423358	1
Gpx7	193.289	183.225	235.115	222.257	0.28044	1.21457	0.591917	1
Mllt3	2471.8	2503.69	2994.82	3047.66	0.280297	1.21444	0.260293	1
Pou2f1	3592.68	3260.55	4664	3659.29	0.28028	1.21443	0.219973	1
Boc	6118.07	6030.57	7078.18	7674.67	0.280212	1.21437	0.11421	1
Gm16863	231.446	263.49	350.62	250.525	0.280163	1.21433	0.61469	1
Spen	9419.52	7679.43	12385.9	8378.63	0.280144	1.21432	0.174211	1
5530601H04Rik	1314.5	1062.88	1282.58	1604.21	0.280092	1.21427	0.368566	1
Wnt6	6219.6	5642.09	7890.84	6512.46	0.280033	1.21422	0.192539	1
Tmem160	1349.09	1320.65	1399.95	1841.12	0.279848	1.21407	0.369566	1
Mplkip	1893.44	1860.44	2258.67	2298.8	0.279839	1.21406	0.276528	1
Scly	923.434	836.357	1014.97	1120.98	0.27945	1.21373	0.392767	1
Ankrd50	14666.5	15222.3	20173.4	16101.1	0.279328	1.21363	0.0885088	1
Fam134b	3516.62	4015.27	4553.71	4586.98	0.279312	1.21362	0.178103	1
Slc2a1	41347.1	42002.1	47530.9	53616.5	0.279223	1.21354	0.112167	1
Tenm2	15894.7	14349	21154.9	15547.9	0.279216	1.21354	0.129188	1
Fam118a	688.111	710.108	832.66	863.855	0.27897	1.21333	0.432136	1
Gm11893	251.67	250.38	364.969	244.299	0.278873	1.21325	0.573427	1
Fam102a	3901.96	3617.01	4874.71	4247.28	0.278759	1.21315	0.196605	1
Gm17491	374.577	404.302	327.836	616.858	0.278682	1.21309	0.593423	1
Raver2	1345.13	1239.46	1544.48	1590.7	0.278576	1.213	0.342066	1
Kctd6	680.005	711.895	814.729	873.571	0.278531	1.21296	0.404413	1
Klhl23	3085.89	2823.7	3983.53	3184.63	0.278468	1.21291	0.280416	1
Ftl1	21623.9	23474.6	29297.8	25401.1	0.278425	1.21287	0.108684	1
Acads	2556.14	2486.39	2460.34	3654.38	0.278207	1.21269	0.311391	1
Ndufa12	4101.49	4104.45	4881.95	5067.51	0.277951	1.21247	0.188901	1
Oip5	903.92	886.706	984.855	1186.13	0.277923	1.21245	0.417777	1
Gjb2	3389.26	3597.34	4034.33	4435.04	0.277664	1.21223	0.538031	1
Gm16062	99.9622	136.664	151.269	135.575	0.277501	1.21209	0.648307	1
Glb1l2	163.782	187.683	225.776	200.244	0.277357	1.21197	0.600864	1
Trex1	816.152	530.18	872.119	759.846	0.277305	1.21193	0.489401	1
Clca3b	19.4101	34.676	33.8843	31.6342	0.276731	1.21145	0.686184	1
Mamld1	703.686	626.186	786.11	824.928	0.276639	1.21137	0.42982	1
Smarcd1	3603.65	3507.51	4236.55	4373.55	0.275937	1.21078	0.265069	1
Apaf1	1918.69	1818.45	2641.76	1883.36	0.27588	1.21073	0.332825	1
Ftl2-ps	1727.35	1986.26	2415.27	2080.87	0.275833	1.21069	0.332641	1
Carm1	8087.52	7111.3	9877.22	8523.23	0.275757	1.21063	0.290809	1
Ppp4r3a	10564.3	10202.5	12338.8	12795.7	0.275386	1.21032	0.112628	1
Ing4	5242.56	4910.18	6243.76	6042.03	0.275096	1.21007	0.156426	1
Extl2	1589.25	1497.78	2084.46	1651.19	0.27503	1.21002	0.348559	1
Fjx1	2406.53	2567.88	3314.8	2703.77	0.274846	1.20987	0.296845	1
Slc25a53	403.145	562.111	498.758	668.608	0.274479	1.20956	0.507646	1
Mylip	6100.6	6832.2	8371.83	7270.21	0.274375	1.20947	0.119016	1
Mark1	1367.04	1290.43	1693.32	1520.51	0.274159	1.20929	0.339957	1
Gipc2	93.8249	154.817	140.597	160.004	0.274038	1.20919	0.638927	1
Wdr81	2323.48	1439.73	2784.72	1765.81	0.273932	1.2091	0.493969	1
Sdr9c7	361.028	285.567	340.053	441.748	0.273869	1.20905	0.651279	1
Hnrnpa0	39043.5	40466	45475.4	50638.7	0.273625	1.20884	0.116255	1
Fgd1	2026.77	1825.62	2417.06	2240.02	0.273609	1.20883	0.284641	1
Map3k9	2823.2	2742.84	3938.32	2790.28	0.273556	1.20878	0.292873	1
6330549D23Rik	371.77	350.083	498.901	373.816	0.273521	1.20875	0.538229	1
Cage1	322.829	325.311	401.441	381.991	0.273383	1.20864	0.584127	1
Rgs9	214.482	170.32	233.559	231.607	0.273305	1.20857	0.624392	1
Cep128	1225.21	1178.37	1372.51	1532.25	0.273239	1.20852	0.383411	1
H2afy2	4517.71	4424.25	5445.69	5360.86	0.273228	1.20851	0.211497	1
Gm8885	457.581	543.871	534.173	675.955	0.273212	1.2085	0.475013	1
Arhgef28	1498.46	1785.82	2179.48	1789.59	0.273182	1.20847	0.343689	1
Nadk2	1850.55	1995.91	2539.14	2109.37	0.273176	1.20847	0.333324	1
Zfp142	2641.33	2506.89	3536.57	2684.87	0.27307	1.20838	0.294069	1
Hist3h2ba	312.503	312.084	340.053	414.633	0.273007	1.20832	0.562245	1
P2rx7	534.108	834.046	869.629	783.41	0.272929	1.20826	0.502688	1
Mycn	776.31	611.026	883.401	792.594	0.272544	1.20794	0.468946	1
Gm44069	156.328	183.483	201.258	209.164	0.272321	1.20775	0.632881	1
Hopxos	121.496	144.258	173.139	147.865	0.272267	1.2077	0.653448	1
Abcc6	206.921	209.328	255.874	246.879	0.27224	1.20768	0.601723	1
Ppp2r1b	7895.59	5181.74	8120.36	7672.76	0.2722	1.20765	0.407953	1
Prrc2a	58718.5	52689.2	73315.9	61206.5	0.271988	1.20747	0.124456	1
Fam214a	2445.27	2526.37	2840.31	3162.45	0.271927	1.20742	0.287261	1
Krt12	531.562	404.315	596.648	533.346	0.27175	1.20727	0.609952	1
Hif1a	28956	31263.5	33713.6	38985.7	0.271723	1.20725	0.0861474	1
Elp4	2229.25	2076.48	2750.68	2447.13	0.27157	1.20712	0.300123	1
Taz	2748.47	2345.73	2713.16	3435.7	0.271479	1.20704	0.321053	1
Chpf	1225.75	1135.13	1430.4	1419.02	0.271287	1.20688	0.388725	1
Fancf	363.698	363.962	389.562	488.598	0.271278	1.20688	0.530502	1
Tmem132a	23218.4	22608.8	29423.6	25883.5	0.271251	1.20685	0.105196	1
Zfp771	2188.49	2046.91	1989.49	3121.61	0.271216	1.20682	0.387441	1
Frmd4b	4593.01	4749.54	6087.79	5186.22	0.271067	1.2067	0.142677	1
Tmem39b	1513.31	1464.83	1923.39	1670.05	0.270871	1.20654	0.349103	1
Snrpn	566.94	572.548	653.996	720.737	0.270767	1.20645	0.489905	1
Azi2	4602.36	4755.21	4434.44	6854.28	0.270739	1.20643	0.26953	1
Capn15	3264.37	3016.3	3689.3	3887.09	0.270581	1.20629	0.265914	1
Pfkfb3	1323.09	1523.94	1926.01	1508.26	0.270474	1.2062	0.350529	1
Trim62	2915.16	2792.76	3748.91	3135.88	0.270381	1.20613	0.248852	1
Fam193a	3735.71	3395.59	4828.52	3773.02	0.270354	1.2061	0.252126	1
Acvr2b	227.098	214.175	273.494	258.722	0.270112	1.2059	0.621042	1
Pde4b	3777.21	4094.83	4240.37	5251.27	0.269948	1.20576	0.384325	1
3632451O06Rik	523.851	494.127	658.124	569.419	0.269946	1.20576	0.569023	1
Rmdn2	158.193	174.4	203.306	197.714	0.269755	1.2056	0.632312	1
Epc1	3970.13	3686.69	4966.53	4264.9	0.26975	1.2056	0.214084	1
Fignl2	113.606	116.07	145.594	131.334	0.269583	1.20546	0.651415	1
Rgn	614.752	618.96	780.469	706.653	0.269415	1.20532	0.446664	1
[truncated: 12,227 more rows]
