# Supplementary material for: The NOTCH-RIPK4-IRF6-ELOVL4 Axis Suppresses Squamous Cell Carcinoma
Source: Cancers (Basel). 2023 Jan 25;15(3):737. doi: 10.3390/cancers15030737 (PMC9913669; doi:10.3390/cancers15030737)
Supplement: Supplementary file 1 [file cancers-15-00737-s001.zip › Supplementary_Table_S2.xlsx]

## Sheet: Down-regulated genes CRISPR lib
sgRNA	Gene
ATGTCTGGGACGTCCCACGA	Acta2
CTAGGGAGTAATGGTTGGAA	Acta2			sgRNAs against top 63 down-regualted genes
CAGTGTCGGATGCTCTTCAG	Acta2
AGCCTCACCAGTAGTCACGA	Acta2
ATAAGACGCTGAGCAGCCAG	Adam8
TAATGGGTAGACTTACCCAG	Adam8
TAGGACCATTGCCTCTACCA	Adam8
GGGATGATGTTGCTCACCCG	Adam8
AGGCCGAAATCTGTGGCAGG	Ccer2
CCCAGGAACACGATGTGGAG	Ccer2
TCTCAGCCACCCGCTTCTGG	Ccer2
TGACCACCTCTGCTAGACAG	Ccer2
GAGGTGGGCAACTGCAGCAG	Cldn4
CACGATGAACACGGCTCCGG	Cldn4
GCCAAGATCATGATCACCGC	Cldn4
CAAGTGCACCAACTGCATGG	Cldn4
GCCAGCAGTCGAGATCAAAC	Crabp2
AATCTCCGTGGTTCGCACAG	Crabp2
GCGAGCAGAGGCTTCTGAAG	Crabp2
AGATGACGTTGTGTGCACCA	Crabp2
CTTGTCACCCACCGACCCGC	Cst6
ACTTGTCACCCACCGACCCG	Cst6
AGGCCAAGGCCCATCGCCAG	Cst6
GGAGCGTCCTCACTTCCCGC	Cst6
TATTAGATGGGCAGCTGGAG	Defb1
CCCATCTAATACCAAACTAC	Defb1
CCAGGATAAAGGCAAAGAGC	Defb6
AGACAGCATCACCAGGATAA	Defb6
TCATGCCAGCGTTCATGCAA	Defb6
AACCTCCATTGCATGAACGC	Defb6
GCTTAGAGAAGGTGCTCCCT	Dsc1
TAAGATGAGAGGGAACGTGA	Dsc1
GCCTTCAGAATTCTAGAAGA	Dsc1
ATTTCCACAACACATTCAGC	Dsc1
GGTCCAGCGATAGAACTCCA	Elovl4
AGTACTAAGCGCATTTGGAA	Elovl4
TTCATGGGATCATACAACGC	Elovl4
ACAGAGTGAACATGGTGCAG	Elovl4
TTGCTGCGGGAGCAGCAGCC	Endod1
GGCCTGCAACAGCCCTGCCA	Endod1
TGTGTGCAAGGACATTGCTG	Endod1
CCCTGACAGCAACCTCGAGG	Endod1
AGTGGACTCCGATAGCACGG	Ephx3
GTCTCTGCTGGTCATGGCAA	Ephx3
CTACAGCCACGACATGGAAA	Ephx3
ATCCTCGTGAGCCACGACTG	Ephx3
CTTCGCAGTGCGCTTTGCCG	Fam109a
CCCGGCAAAGCGCACTGCGA	Fam109a
TCGCGCATGCAGCTGGGCGA	Fam109a
CAGCAGAACCAGGATGCCAG	Fam109a
GCGAGCGAGCGCGATGACAC	Grhl1
TTCATTCTGAAGTACCAGCA	Grhl1
GTCATCAGCCGTAAAGCCCG	Grhl1
CTTCTCCGAGACCTTCAAGG	Grhl1
TCCCTACAGTAATGAGGACG	Grhl3
ACTGGTGGCCGGAATGACCA	Grhl3
GGGTTCCACCCACACAGCGC	Grhl3
GATGACGCGCTGCTTGGCGG	Grhl3
GGAGCGAGCCGGCAAGGCAG	Gsdma
GTCAACGGCAAAGATGAGTG	Gsdma
CCGTGCACCTACCTCCAGGA	Gsdma
TGTTGGGCTTCACTTAGCAC	Gsdma
AGAAGGGTAAACAACTGGAA	Ivl
ACATGAGCCGGATATGGCAG	Ivl
CACATGAGCCGGATATGGCA	Ivl
CAGGAGCAGGAGCTACACCT	Ivl
TTTAGCAAGAACCAAGCACA	Klk6
TCCTCCCTCAGCCTGGTCGG	Klk6
GGCAAACAGAGACTTTCCAA	Klk6
ACCCAGAGCATGGTGTGCGC	Klk6
CAAGCCCTCACCTTGTCCAG	Klk7
AAAGGCAATCAGCTTCACTG	Klk7
CAAGCATGATGTCATTGACG	Klk7
TCCGAGCACATAAGATCCGA	Klk7
TATTTCCTCATACCTCCTCG	Krt34
ACTGCCACTAGCATTGGTGG	Krt34
TGCGCCACCACCAATGCTAG	Krt34
TGGTGGCGCATGGGTTGCAG	Krt34
GCTGGCAGTATGTTTGGCAG	Krt73
TGGACCTGAGCAACTGCAGG	Krt73
GGATGCCGCATACATGAGCA	Krt73
GATGGTGTACCAGACCAAGG	Krt73
GCACTAGGAGGCTTTGGCAG	Krt79
GGAGCAGAGCCAGAACACGG	Krt79
AATCAACAAACGCACTGCCC	Krt79
CCTGCAACAGCTCTTTGAGA	Krt79
GTGCGCTTCGCTTAGTGCCA	Krt87
GTTGTCCATCTTGACGACGA	Krt87
TCTCCTCTCTGGTGCGGCGC	Krt87
ATGTGGACTGTGCCTACCTC	Krt87
ACAGTAGAGATACCTCCCAC	Krtap11-1
CTCTACCGTCTGCCAACCAG	Krtap11-1
GGAGCTGGAAATCCCTCCCA	Krtap11-1
GAGCTGGAAATCCCTCCCAG	Krtap11-1
AGCTCCCGCAACTTCTGCTA	Krtap7-1
AAAGGCACAACACAGTTCAG	Krtap7-1
AAGGCACAACACAGTTCAGG	Krtap7-1
GCTGCGGAAACTACTTCCCA	Krtap7-1
AGCCATTGTAGCCATAGCCA	Krtap8-1
GAAGACAGAGCCCTCAGCGC	Krtap8-1
CATGTACTACACCGGCGCTG	Krtap8-1
CCTGACATCATGTACTACAC	Krtap8-1
CTCCTTTGTCCACTTCCCGG	Lars2
TGAGGGTGTAGACACGGACA	Lars2
GGAATTTGCACCCTGAAAGC	Lars2
CCCAGCTGAAGCACAGGCCG	Lars2
CGTCTATTGTTACTTCCCGG	Lipg
CCATCCATGAATGATGAAGA	Lipg
TGCAGTCAATAACACCAGGG	Lipg
TTGTGAAAGGAACAGTGGGC	Lipg
CAGCAGCAACAGCCATCCGG	Lypd3
TGCGTGCAGAAGGCGGACGA	Lypd3
ATCCCGGGCAAGAACGACCG	Lypd3
CTGAGCCGCGAGAAGTGCCA	Lypd3
AGCGGCAGCATGTCGGCCGG	Mal2
GCGCCGGGAAGGACACGGCA	Mal2
TCTGAGTCACCATACCAGAG	Mal2
CAACCAGTATAACATCAACG	Mal2
CTTACAAAGACCCTTCCAGA	Marveld2
ACCCGTCGTTGTCATCGAAA	Marveld2
CGGAAGTGCAGGCCATCCTG	Marveld2
GTGATGAATTGGGATACGCA	Marveld2
GTACAGCGAGCTCTACACCC	Myo5b
GCGCTCGGCTGAATTAACCA	Myo5b
GAACTGCGGGCTCGTGGAGG	Myo5b
GATGTCATCTATGCCTACAG	Myo5b
TTTCCGCAGCGGGCGCACTG	Nebl
CCATCTTGCAGACCTCGCAG	Nebl
AAAGCAGTCCTTCACCACAG	Nebl
CAGATACTCCTGAGCTGCAG	Nebl
ACTCGTACCCCACTAGGCAG	Nectin4
TCCCACTCCAGTCCTTGCGG	Nectin4
AGAGGTCTCCAGCTCACCCG	Nectin4
GCTCGAGTGGACCCAAACGA	Nectin4
TAAGGAGGTGGACTTTCAAA	Ocln
CATAATGGGAGTGAACCCGA	Ocln
AGGCTATAGCCATTGTCCTG	Ocln
GGAAAGAGTTGACAGTCCAA	Ocln
GTGGAGCCGCCTCCTGCCCA	Olah
TGACATCTACCAGATAGCTG	Olah
CTGGACACAAAGATATGCAG	Olah
TCAACATCTGCCTTCAGCAA	Olah
TTCTTCACCAGGAACGCGCG	Ovol1
GGGTAGCTGGGCCACCACGC	Ovol1
CCTCTGCACTTACTGTGGGA	Ovol1
AGTATGCATACAAGGAGCGC	Ovol1
ATCTGCCAGCCATACCACCC	Pcdh1
CAGCAGTGCCAGCAGTAAGG	Pcdh1
GTAGCGCACTAGTACTGCCA	Pcdh1
ACATTCGGGAGCCATCACGC	Pcdh1
GCGCTGGTTAAACACTCCAC	Pla2g2f
ACTGCCGGCCAGGACTGCGA	Pla2g2f
GTGTGTGATGGCCTCCACCA	Pla2g2f
CTATGAGAAGCTCTTTGAGC	Pla2g2f
TTCGCGGAGCTGGCTCGGCG	Ppil1
ACTTCGCGGAGCTGGCTCGG	Ppil1
TCTGATTGGACAGGTCGAGG	Ppil1
TTGCCGTCCAGCCATTGCGT	Ppil1
CCTGATGGGATCTACTACGA	Prnd
AGAGGGCAACAGGTACTACG	Prnd
AGAACCGGCTGGGTACATGG	Prnd
TATGCCCCTTGCCTTGACCG	Prnd
ACAGATCTGAAGAGCGCCCG	Scel
TATAGACGCTCACCTGTCCA	Scel
GATCTGAGGACATGCTGGAC	Scel
CTTCACAGGAGTGGTAGCGG	Scel
TCACCGGCAACGTTCTTCCG	Sdr16c5
GCCATGATTGCTAACAACCA	Sdr16c5
CACTTGCCAAGAAACAATGG	Sdr16c5
GGGAGTCTTTCATATGACAG	Sdr16c5
CTCTGGGACATTAATCAAGA	Sdr16c6
ACCATGGTTAGCTTTAACCA	Sdr16c6
GAGAGACTCGGCAAAGCCAA	Sdr16c6
CACAGGGAGAGTCAAAGCAG	Sdr16c6
GGCAAACATGGTGTTTGCCA	Serpinb2
TTTCGCACAACAGATACAGA	Serpinb2
CAACAATCAACACACCACAG	Serpinb2
TGGGTCAAGACTCAAACCAA	Serpinb2
GCGCTGGGAAGAGCCCGCAG	Sgpp2
AATTAGGGTCGATATTCCAG	Sgpp2
AATGCCATCCACCCACGCCA	Sgpp2
TGTCTCAGCAGACTCTACAC	Sgpp2
GAAGGACCGTGCCTACCCGG	Slc26a9
AGGCAACAGCCCAAACACAA	Slc26a9
AGAGACCGTTGACAGCAGGA	Slc26a9
TGCCGTTATCAGCATCCTGG	Slc26a9
TGAGAACCAGAAGAGCAAGC	Slc39a2
CTGGTTCTCACACTGGGCTG	Slc39a2
TGTGGGACTACAGGCCACAG	Slc39a2
ACACAGCTATACTTGGCCAG	Slc39a2
TGCAGATAGAGATCTTACGG	Slc46a2
AATAAGCGCAAACAGCATGA	Slc46a2
GCTGTGCCTAACTCTGACTG	Slc46a2
TGGCCTACAAACAAGTCCCG	Slc46a2
ATGCAGGGAAAGAAGCCGGG	Slco3a1
TGGTGGAATTGTCATGGCAC	Slco3a1
AGAGCCCAGAATAAATCCAC	Slco3a1
TGGGAACCCAAACATCAGGA	Slco3a1
GTGATGGAGTGACAGTTGAG	Sprr1a
AGGGCTCGGGAACAACAGGG	Sprr1a
TGCAGGGCTCAGGAACAGGG	Sprr1a
CAGCTGAGGAGGTACAGTGC	Sprr1a
CCTAAGTGTAAGCAGAAGTA	Sprr4
GCAGGACACTTCTCTTGAGC	Sprr4
TCTTGACATTTGGTAGGAGG	Sprr4
ACCTCCTACCAAATGTCAAG	Sprr4
AGAAAGCAGAGCCTTAAGAA	Srp14
CCTCCACAGAACTCTTCCTC	Srp14
CCCGAGGAAGAGTTCTGTGG	Srp14
GTCGCACCAAACCTATCCCG	Srp14
CACAGGGCACACCATGAAGC	Susd2
TCGTGGTGCAACATTTAAAG	Susd2
AGAAGTCGTCGACATAGCCA	Susd2
TACGGCACTTCAGACACCAG	Susd2
AAGGACTGTAAGGTGGCCGA	Tppp3
GCTGTGCAAGGACTGTAAGG	Tppp3
CAACTATGAGGAGTTCAAGA	Tppp3
CGCAGGCACCTATGACGCCA	Tppp3
CCACAATGGAGCCACAGGGA	Ugt1a1
GCACGTAGGACAATGGGACG	Ugt1a1
GGGCACGTAGGACAATGGGA	Ugt1a1
CTCTTGGGCACGTAGGACAA	Ugt1a1
CACCGACACTCTCAGCAGGA	Vkorc1l1
GCGGCACCGACACTCTCAGC	Vkorc1l1
GCGGCGGAGCACTTCACCCA	Vkorc1l1
GGCGGCGGAGCACTTCACCC	Vkorc1l1

## Sheet: non-targeting library
gene_id	sgRNA seq
NonTargetingControlGuideForMouse_0001	GCGAGGTATTCGGCTCCGCG		Adapted from
NonTargetingControlGuideForMouse_0002	GCTTTCACGGAGGTTCGACG		Improved vectors and genome-wide libraries for CRISPR screening. Sanjana, N., Shalem, O., Zhang, F. Nature Methods. 2014 July 30
NonTargetingControlGuideForMouse_0003	ATGTTGCAGTTCGGCTCGAT
NonTargetingControlGuideForMouse_0004	ACGTGTAAGGCGAACGCCTT
NonTargetingControlGuideForMouse_0005	GACTCCGGGTACTAAATGTC
NonTargetingControlGuideForMouse_0006	CCGCGCCGTTAGGGAACGAG
NonTargetingControlGuideForMouse_0007	ATTGTTCGACCGTCTACGGG
NonTargetingControlGuideForMouse_0008	ACCCATCGGGTGCGATATGG
NonTargetingControlGuideForMouse_0009	CGGGCGTCACCTGCTAGTAA
NonTargetingControlGuideForMouse_0010	GCTTCTACTCGCAACGTATT
NonTargetingControlGuideForMouse_0011	TACAGTTATACGTCGCGGTG
NonTargetingControlGuideForMouse_0012	AAGCACAAGAACGGTCCGCC
NonTargetingControlGuideForMouse_0013	CAGCCACCGCACCGGCGTAA
NonTargetingControlGuideForMouse_0014	GTCAAGCCGAACGCTGCCGG
NonTargetingControlGuideForMouse_0015	CCTTAGACCGGGTGTACCTC
NonTargetingControlGuideForMouse_0016	AAGTCTATGCGGGGCTCGTA
NonTargetingControlGuideForMouse_0017	TTGTCAACTTCGGCCAACGC
NonTargetingControlGuideForMouse_0018	ATAGATGTCTACGCGCCGTT
NonTargetingControlGuideForMouse_0019	CTCGGGCTATTCAGCGATAG
NonTargetingControlGuideForMouse_0020	GCGGTTACCGCGAAAACCAT
NonTargetingControlGuideForMouse_0021	ACCAACGCTACGATCCCGGA
NonTargetingControlGuideForMouse_0022	CCCTATATGCGAGATCCATA
NonTargetingControlGuideForMouse_0023	AGAAAGGCACGTGCGACGTC
NonTargetingControlGuideForMouse_0024	GACCAACCTTACGGTAACTC
NonTargetingControlGuideForMouse_0025	ATTATTCCTCCGGATGACGA
NonTargetingControlGuideForMouse_0026	TCTCAGTTCGTAGCGAACGA
NonTargetingControlGuideForMouse_0027	TCCCGGGAGGTACGGTGTAC
NonTargetingControlGuideForMouse_0028	GGGGATGGCCTTACGTCGCG
NonTargetingControlGuideForMouse_0029	GTATCCTCCTTACGGCCCGT
NonTargetingControlGuideForMouse_0030	GCTCGGACCTTTTAGACGTC
NonTargetingControlGuideForMouse_0031	GTGGTTACGTTAACGACTAC
NonTargetingControlGuideForMouse_0032	TGCAACGATGGTTACGGTAC
NonTargetingControlGuideForMouse_0033	AACGGGCGCAATACCCTTTT
NonTargetingControlGuideForMouse_0034	TCGTGTCTAGCTATCGAGTG
NonTargetingControlGuideForMouse_0035	GACGTCTAATTTCTGGCCGT
NonTargetingControlGuideForMouse_0036	TAGTCCTAGTTAGATTCGCG
NonTargetingControlGuideForMouse_0037	AAGGCCTTAACACGTCGACC
NonTargetingControlGuideForMouse_0038	ATTCGTGCATCGCGGGGTTT
NonTargetingControlGuideForMouse_0039	CACCTCGCGTCATATCACTA
NonTargetingControlGuideForMouse_0040	GACCTCGCAATTGAGCGCTC
NonTargetingControlGuideForMouse_0041	TGTATCCACCGTGACCCGGT
NonTargetingControlGuideForMouse_0042	GATCTTACCACTCGTCGTAG
NonTargetingControlGuideForMouse_0043	TTCGCCGGCGACGAAGTGCA
NonTargetingControlGuideForMouse_0044	AGCACTAGGATCGCGGCCTT
NonTargetingControlGuideForMouse_0045	GCGTATCTACCCTACCGCCG
NonTargetingControlGuideForMouse_0046	GCGCGAGGGCACCGACAAGT
NonTargetingControlGuideForMouse_0047	CGCGTATATGTCACACGGCA
NonTargetingControlGuideForMouse_0048	TAAAACCGATCACGATACGA
NonTargetingControlGuideForMouse_0049	TCCTGCGCGATGACCGTCGG
NonTargetingControlGuideForMouse_0050	TGGCCCACAAGGTGCGATAT
NonTargetingControlGuideForMouse_0051	GGGGTAGGCCTAATTACGGA
NonTargetingControlGuideForMouse_0052	CGCTTCGTCTCTCGCAAACA
NonTargetingControlGuideForMouse_0053	TTATGTGCCTCTCGGCGCAT
NonTargetingControlGuideForMouse_0054	CCGTTCTGACGACGCTAAAG
NonTargetingControlGuideForMouse_0055	AAACTCCCGTGTCAACCGAT
NonTargetingControlGuideForMouse_0056	GTTTGCGAGTCAAAGTACGC
NonTargetingControlGuideForMouse_0057	GGGTGCACACGCCGGCCTAT
NonTargetingControlGuideForMouse_0058	CTTTATACCGCGCGTCGGCA
NonTargetingControlGuideForMouse_0059	TCAAACGCCCGGGCGCCCCA
NonTargetingControlGuideForMouse_0060	GACCGGTGTGTTTACGCGTG
NonTargetingControlGuideForMouse_0061	CGGTGAGGATCCCTCTTGCG
NonTargetingControlGuideForMouse_0062	ACGGTCCCAACGAGCGCCGG
NonTargetingControlGuideForMouse_0063	CGCTTCATTGCCCGAACGCT
NonTargetingControlGuideForMouse_0064	TTATACCGTCACGAGTGCCC
NonTargetingControlGuideForMouse_0065	TGCACCGGTACGGGCGACTC
NonTargetingControlGuideForMouse_0066	GAGGCGTACTTCGGCTCTAA
NonTargetingControlGuideForMouse_0067	TTCGAGACGGATACGTCTGC
NonTargetingControlGuideForMouse_0068	TAGCCCGTCGAGTACTCCCC
NonTargetingControlGuideForMouse_0069	AGCTTAGATCGTGCGTCGTA
NonTargetingControlGuideForMouse_0070	CGCCGGATGACTGGTGGATA
NonTargetingControlGuideForMouse_0071	CCGTTTCGCCTATTGGTGCG
NonTargetingControlGuideForMouse_0072	TTCGACGTGCGGCGTATTGG
NonTargetingControlGuideForMouse_0073	TTCAATTGTTCGCCCGAACA
NonTargetingControlGuideForMouse_0074	GCGGATCTGACGGTTACTTA
NonTargetingControlGuideForMouse_0075	AATGAAGCACCGATTGCGGA
NonTargetingControlGuideForMouse_0076	TCCTATAATTGAGCGAACGG
NonTargetingControlGuideForMouse_0077	GCTACAGATTTGCGTTCGAG
NonTargetingControlGuideForMouse_0078	GGACTGAAACCGATAGTATC
NonTargetingControlGuideForMouse_0079	GCAATTCTGCAACGCACGTC
NonTargetingControlGuideForMouse_0080	CACCCGACTCGGCCGTAAAG
NonTargetingControlGuideForMouse_0081	CAACCGTGCGATGCGCGCTA
NonTargetingControlGuideForMouse_0082	TGATGGACGCGATACGTTTA
NonTargetingControlGuideForMouse_0083	TACCCCTTGAGGGGCGCATA
NonTargetingControlGuideForMouse_0084	CCGTATACGTATCTATGCCG
NonTargetingControlGuideForMouse_0085	ACAGCGGCCTAATACTTCGC
NonTargetingControlGuideForMouse_0086	TATCGAACTGCACACGCAAC
NonTargetingControlGuideForMouse_0087	TGTCGGACCCATTGTCGAAC
NonTargetingControlGuideForMouse_0088	AAACCTAGCGTAGATTCGGC
NonTargetingControlGuideForMouse_0089	TAGATGGTGCTTCTGTCGCG
NonTargetingControlGuideForMouse_0090	CATCGTAACACACGTACGAG
NonTargetingControlGuideForMouse_0091	CAACGATCAGGCGTGTTATC
NonTargetingControlGuideForMouse_0092	ACAGCAGGGGCCGCGAATAA
NonTargetingControlGuideForMouse_0093	AGCCGGGCTTTCCGTCAAGC
NonTargetingControlGuideForMouse_0094	ACGGTCCCTCTCGGGTCAAT
NonTargetingControlGuideForMouse_0095	TCAATAGTTCTGCGCGAATT
NonTargetingControlGuideForMouse_0096	TCGTTACATACCCCGCGGAA
NonTargetingControlGuideForMouse_0097	CATTCGGTCCGTTCATCTCG
NonTargetingControlGuideForMouse_0098	TTCGGCTCAATGGCGCGAGC
NonTargetingControlGuideForMouse_0099	CATACCCGCGCCGTGACTCC
NonTargetingControlGuideForMouse_0100	GGACGGATGGGACGACTAGT
NonTargetingControlGuideForMouse_0101	GTGCAACGACTGACCCGCGG
NonTargetingControlGuideForMouse_0102	CGACACTTGGGCTGACGCGC
NonTargetingControlGuideForMouse_0103	TGTGTAATTACGTTTCGCGG
NonTargetingControlGuideForMouse_0104	AACCGTACTGCGAGGAGCAT
NonTargetingControlGuideForMouse_0105	GATATTTACCGGCGATAAGA
NonTargetingControlGuideForMouse_0106	GCGACGTGTATCGATCACTC
NonTargetingControlGuideForMouse_0107	TAATGGAAGATGCGCGATAC
NonTargetingControlGuideForMouse_0108	TGTCCTACCGAATGAACCGT
NonTargetingControlGuideForMouse_0109	ACGCGAAGTGTCGCAGAGTG
NonTargetingControlGuideForMouse_0110	GCAGAGCGTAATCGGCATCG
NonTargetingControlGuideForMouse_0111	GCCGCGCCATAATATGCCAT
NonTargetingControlGuideForMouse_0112	CGAATGCGCCGGAGAATATT
NonTargetingControlGuideForMouse_0113	CCCGCCTGGCGATTCACGGG
NonTargetingControlGuideForMouse_0114	AGCCTAGTCGCGCTAATATT
NonTargetingControlGuideForMouse_0115	GTGTGCCTCGACAGCGTAAG
NonTargetingControlGuideForMouse_0116	TCATGCGCCTCGTAATACCT
NonTargetingControlGuideForMouse_0117	TGTGCCACGCCGCTGCAACG
NonTargetingControlGuideForMouse_0118	GCAAATAGGTCGGAGCGTGT
NonTargetingControlGuideForMouse_0119	GGATAGCCCGGTTGGTGCGT
NonTargetingControlGuideForMouse_0120	TCGCAAAATGCGGATTCCGT
NonTargetingControlGuideForMouse_0121	GGTGCAGTCCGTTTAGTCGG
NonTargetingControlGuideForMouse_0122	TGGGTTCCGGCCCCATGTAC
NonTargetingControlGuideForMouse_0123	CCTTCGGATTCGTAGGCTGG
NonTargetingControlGuideForMouse_0124	TCCCCCGTACGTGTATGTCG
NonTargetingControlGuideForMouse_0125	AGGTGCGTGTCAACCGGTAG
NonTargetingControlGuideForMouse_0126	AAAAAGTCCGCGATTACGTC
NonTargetingControlGuideForMouse_0127	TTATCGCACAACCCCGAAAG
NonTargetingControlGuideForMouse_0128	CACCCCGTAGCAACGATAAA
NonTargetingControlGuideForMouse_0129	TAACAGCTTCCGCGTAATAT
NonTargetingControlGuideForMouse_0130	GCCATAGCCAATCGCTAGTT
NonTargetingControlGuideForMouse_0131	CATCTATGAGACGTGCGTAC
NonTargetingControlGuideForMouse_0132	TTGATAAACCGCGGCCGAAA
NonTargetingControlGuideForMouse_0133	GTATCCTCGCAATCGTTAGG
NonTargetingControlGuideForMouse_0134	TGGCGCTCCTGCGCACACGA
NonTargetingControlGuideForMouse_0135	TTCGAAGTCTAACCCGCGGG
NonTargetingControlGuideForMouse_0136	GTTTCCCGGGACTGTCGCGT
NonTargetingControlGuideForMouse_0137	AACGCCCCGGATTTCGTTGA
NonTargetingControlGuideForMouse_0138	ACAACACGCCGACACGTCTA
NonTargetingControlGuideForMouse_0139	TAAGCGGCGTCATGTCGCCC
NonTargetingControlGuideForMouse_0140	CCGCCCCTGCGAACTGCGTT
NonTargetingControlGuideForMouse_0141	TATCTAATCGCGGAGTCGTA
NonTargetingControlGuideForMouse_0142	ACGCTATAGTGTACGTCTAA
NonTargetingControlGuideForMouse_0143	GTAGACATATTGCGTAATCG
NonTargetingControlGuideForMouse_0144	CGTAAACCATAACGTTGGTC
NonTargetingControlGuideForMouse_0145	GGACGTAGATTAGGGCGTAA
NonTargetingControlGuideForMouse_0146	CGGGCAATATGATCGTAGGC
NonTargetingControlGuideForMouse_0147	GGACCAATGTTACCGTAGGT
NonTargetingControlGuideForMouse_0148	CAGGGACGTAGCCGCCGTTA
NonTargetingControlGuideForMouse_0149	AACCCCGGCTGTCATCGCCG
NonTargetingControlGuideForMouse_0150	GATTCATTATCGGCATACGG
NonTargetingControlGuideForMouse_0151	AGTCATCCTCTATGCGCGTA
NonTargetingControlGuideForMouse_0152	CGTACGGGCGCGCCGTCCAT
NonTargetingControlGuideForMouse_0153	TTGCGTGTGCGTTGTTAACG
NonTargetingControlGuideForMouse_0154	GACCATACGCCTCGTATGCC
NonTargetingControlGuideForMouse_0155	CGGCAATGTGTGGCGACCGC
NonTargetingControlGuideForMouse_0156	TCGCTAAGCCGGGTAATACT
NonTargetingControlGuideForMouse_0157	TTTCTAATTACCCGATACGT
NonTargetingControlGuideForMouse_0158	ACCAGGACTGCCGCGTGAGG
NonTargetingControlGuideForMouse_0159	GCGCGTACATATAAATAGGT
NonTargetingControlGuideForMouse_0160	CTTATCCATAATAGGCGGCG
NonTargetingControlGuideForMouse_0161	GTTATTGCGCCTTGGCCGTA
NonTargetingControlGuideForMouse_0162	TAAAAGTGGTGCGTCGTCGT
NonTargetingControlGuideForMouse_0163	CTCGTGAAACAAGATCCGAC
NonTargetingControlGuideForMouse_0164	TAAACGATTCACCGATAACA
NonTargetingControlGuideForMouse_0165	CGGCCGTAGTGACGAATGGA
NonTargetingControlGuideForMouse_0166	ACCGGTCGAAGTCTGGGATT
NonTargetingControlGuideForMouse_0167	TCCGTACATCGACCTATTAC
NonTargetingControlGuideForMouse_0168	CGACACGATGGTCATACTAC
NonTargetingControlGuideForMouse_0169	ACTCGACCTAACGTCGATGT
NonTargetingControlGuideForMouse_0170	TGCAGATCGCGAAGCGACTA
NonTargetingControlGuideForMouse_0171	TCTAGGATACTCTTAACGGG
NonTargetingControlGuideForMouse_0172	GGTCTGTCCGTTGCGACCAC
NonTargetingControlGuideForMouse_0173	ACCGGACTGCGATATGCCGT
NonTargetingControlGuideForMouse_0174	CTCGTATAGTATTGCGTGGT
NonTargetingControlGuideForMouse_0175	CTTTAGTCACGATATACGTC
NonTargetingControlGuideForMouse_0176	GCGGCCCGTGACCGTTCAAT
NonTargetingControlGuideForMouse_0177	CCGGTTTATAAATTACGTGG
NonTargetingControlGuideForMouse_0178	CAGCTCACCCTGCGTACGGT
NonTargetingControlGuideForMouse_0179	CTCGGCTTTACGATCGATCA
NonTargetingControlGuideForMouse_0180	TCTGCACCGCGACTTAGCTT
NonTargetingControlGuideForMouse_0181	GGCTTATAGACGAGACTCGA
NonTargetingControlGuideForMouse_0182	ACCGGATGTGGGCGCCTCTC
NonTargetingControlGuideForMouse_0183	CATTACGTGTCGAGCTCCGG
NonTargetingControlGuideForMouse_0184	GATGCGGGTGGAAAACGTTA
NonTargetingControlGuideForMouse_0185	GCAAAAAGCGGACACGCGAC
NonTargetingControlGuideForMouse_0186	CGAGGATGTACATACGTAAA
NonTargetingControlGuideForMouse_0187	ACACGTCTTCGGCTATACGC
NonTargetingControlGuideForMouse_0188	TCGTGCCTAGCTCGGTTGAG
NonTargetingControlGuideForMouse_0189	TCACACGGGATCTCGCCGGT
NonTargetingControlGuideForMouse_0190	CGTGCGTTCGTAATAAAAGG
NonTargetingControlGuideForMouse_0191	CCCCTTCGATATCCGATGAC
NonTargetingControlGuideForMouse_0192	CGTGATTCCTAAGCCCCCGC
NonTargetingControlGuideForMouse_0193	GCGTGCCATGGGAGGCCGTT
NonTargetingControlGuideForMouse_0194	GGCTTTACGTAAGGAGCGTA
NonTargetingControlGuideForMouse_0195	ACCCTAGCCTCATCGCGACC
NonTargetingControlGuideForMouse_0196	GCTGATTAGACCCGGCGTAA
NonTargetingControlGuideForMouse_0197	GTTACCCCTTTGGCCGGAAG
NonTargetingControlGuideForMouse_0198	TAACGTTATGTCAAACGCTC
NonTargetingControlGuideForMouse_0199	GGATCGATCCGAGGAACGTG
NonTargetingControlGuideForMouse_0200	CTGCACGGCACGACATCCAA
NonTargetingControlGuideForMouse_0201	GGTCAAAGCGATGTTAGCCG
NonTargetingControlGuideForMouse_0202	GCTTGTAATCTAAAGACGCG
NonTargetingControlGuideForMouse_0203	GAGATTAAATTAACGCCGGC
NonTargetingControlGuideForMouse_0204	CGAATCGGGAAGGCGCGTGT
NonTargetingControlGuideForMouse_0205	GGGACGCTCATCGAGTGACG
NonTargetingControlGuideForMouse_0206	AGCGCGTAAGGCGTAGTTAC
NonTargetingControlGuideForMouse_0207	GTTTCAGCGCGAGTTGCGCG
NonTargetingControlGuideForMouse_0208	TCCTGCGTTCCACTCGTACT
NonTargetingControlGuideForMouse_0209	GTTATTTGTCTGTCGAAACG
NonTargetingControlGuideForMouse_0210	AATAAGCCTACCCGGCGAGA
NonTargetingControlGuideForMouse_0211	GTACATGCGGCAAGTCGACT
NonTargetingControlGuideForMouse_0212	AGCAGTTCGGGTAACGCCCA
NonTargetingControlGuideForMouse_0213	TGTACTCGCATAGCGGGGGC
NonTargetingControlGuideForMouse_0214	AACTCGCGTGGGAAGTCCGG
NonTargetingControlGuideForMouse_0215	CCTTGTGGCGTGCCAAACGA
NonTargetingControlGuideForMouse_0216	TGCCGACGCGACGCAGCGTA
NonTargetingControlGuideForMouse_0217	TGCGGCAATGTTAACCCTTA
NonTargetingControlGuideForMouse_0218	TGTATAGTCATCGCCGTAAT
NonTargetingControlGuideForMouse_0219	TAGGCGGACGGTTACATATA
NonTargetingControlGuideForMouse_0220	GATAAGACTCCGCGAGCTTC
NonTargetingControlGuideForMouse_0221	TCGTGCCGGAATAACCACTA
NonTargetingControlGuideForMouse_0222	CGAGTAATTATTTGCGGTCG
NonTargetingControlGuideForMouse_0223	TACTTACCGACCGACAAACG
NonTargetingControlGuideForMouse_0224	ATGGTGGCTGTACTCGTAAC
NonTargetingControlGuideForMouse_0225	TCGTAAGTTCGCTATATGCC
NonTargetingControlGuideForMouse_0226	CCGGCTTGAATACCGTGCGG
NonTargetingControlGuideForMouse_0227	GGCCCAACGAAACTAGCGTG
NonTargetingControlGuideForMouse_0228	AGCCGCGCCGCAAAGCTTTT
NonTargetingControlGuideForMouse_0229	ACACGACCGACCGGTGGAAT
NonTargetingControlGuideForMouse_0230	AAACTCATACGTAGCGAATC
NonTargetingControlGuideForMouse_0231	CGATTGACGTTGGGCTCTCA
NonTargetingControlGuideForMouse_0232	AACCAGCATTTGACCGCGCT
NonTargetingControlGuideForMouse_0233	ACGTCGGTCTAGAGTTAAGT
NonTargetingControlGuideForMouse_0234	CTCCGGACGTGCATCCGAGA
NonTargetingControlGuideForMouse_0235	ATAAAGTCCCAGGTGCGCGC
NonTargetingControlGuideForMouse_0236	GCCGCTCTTGATAACGACGC
NonTargetingControlGuideForMouse_0237	CGAAACCATACCTCCTTCGA
NonTargetingControlGuideForMouse_0238	CGCGCCTACCCTTTTACCGC
NonTargetingControlGuideForMouse_0239	TACCCCTCTGCGATGCCGGT
NonTargetingControlGuideForMouse_0240	ATATTGTCCCATACGATCGG
NonTargetingControlGuideForMouse_0241	GGATTGACGAGACGATATCG
NonTargetingControlGuideForMouse_0242	CACGTAAGACGCTCCACTTA
NonTargetingControlGuideForMouse_0243	GGAGTCTCACGCAATTAGCG
NonTargetingControlGuideForMouse_0244	ATCGCAGGTCTACGCAGAGT
NonTargetingControlGuideForMouse_0245	CGGTCGTGACAGACCTGGTG
NonTargetingControlGuideForMouse_0246	GCCACTCCGCTCGTTCTAGA
NonTargetingControlGuideForMouse_0247	CCGTCGAGCAATCCCGCCAA
NonTargetingControlGuideForMouse_0248	GAGTCGAGTTAATAACGCTC
NonTargetingControlGuideForMouse_0249	CAATATCTAAGCGCTAACGA
NonTargetingControlGuideForMouse_0250	ACCCATCCCCGCGTCCGAGA
NonTargetingControlGuideForMouse_0251	TAATGAGTAACGCTCATCGG
NonTargetingControlGuideForMouse_0252	AACGGTAGCGTACCCGTGAA
NonTargetingControlGuideForMouse_0253	CATCGAGGGTAAACGCCATT
NonTargetingControlGuideForMouse_0254	CGTCACCGCTAGTAATGATG
NonTargetingControlGuideForMouse_0255	AATCACCGACAACGTAAGAC
NonTargetingControlGuideForMouse_0256	CACTCAGCGGTTGGACGCCC
NonTargetingControlGuideForMouse_0257	TCCGTAGGACGTATATATTC
NonTargetingControlGuideForMouse_0258	AAAACGTAATTATACCGAGC
NonTargetingControlGuideForMouse_0259	TAGGCCGCTCAGGCCGCACT
NonTargetingControlGuideForMouse_0260	CCCACTTAATAACGCCGCTT
NonTargetingControlGuideForMouse_0261	ACCATACGGGGTCTTGTCGA
NonTargetingControlGuideForMouse_0262	ACGGAACCCGATCGGAACGG
NonTargetingControlGuideForMouse_0263	GTTGCGTCCATTCCGTCGCC
NonTargetingControlGuideForMouse_0264	ATTCCGTTTGCAGCGAGACC
NonTargetingControlGuideForMouse_0265	CCATCGGTTCGACTTACCGC
NonTargetingControlGuideForMouse_0266	CATCGGCTATGTCGGGGACA
NonTargetingControlGuideForMouse_0267	AATGAGCGTCTCTCGATCGC
NonTargetingControlGuideForMouse_0268	TTACTGATCAGTCGGACGCA
NonTargetingControlGuideForMouse_0269	GATTGAGAAGCCGCGGTATC
NonTargetingControlGuideForMouse_0270	GTGATGGCCACGTCCGAACC
NonTargetingControlGuideForMouse_0271	TTGGACGTACACTTTCGTTC
NonTargetingControlGuideForMouse_0272	ACTGCGCGTATAGGACGCAA
NonTargetingControlGuideForMouse_0273	TAGCTGTTTACGCCGACCTG
NonTargetingControlGuideForMouse_0274	CATGCCCGTCTGCGCCGCAT
NonTargetingControlGuideForMouse_0275	TCAACTATGAACCGCCGTGC
NonTargetingControlGuideForMouse_0276	CGTTACGTTTCTTGCCAGGA
NonTargetingControlGuideForMouse_0277	TCTATATCTAGTCTCGGCGC
NonTargetingControlGuideForMouse_0278	CTCCTCGAGGCTGGCTACGT
NonTargetingControlGuideForMouse_0279	TCGTACCGCACGTGTAAGCC
NonTargetingControlGuideForMouse_0280	CGGGCACTAACCCGATACAC
NonTargetingControlGuideForMouse_0281	GAACGTAACGGCATGCATCA
NonTargetingControlGuideForMouse_0282	GCCCGATAGAATTACCCATT
NonTargetingControlGuideForMouse_0283	GCCCTCGAGCTCACGATGAG
NonTargetingControlGuideForMouse_0284	TTAGGACGTGCTTCCGAGGG
NonTargetingControlGuideForMouse_0285	TAGTTAACCGTAAAGTGGGC
NonTargetingControlGuideForMouse_0286	GTGGGCTGACCGTTCTCGAC
NonTargetingControlGuideForMouse_0287	CAAGAGTTAACCTCGACCGG
NonTargetingControlGuideForMouse_0288	TATGACTGCACGACTCGCTA
NonTargetingControlGuideForMouse_0289	GAACCGGCGTGCGTTAGCGG
NonTargetingControlGuideForMouse_0290	TTCGATATAGGGGACGGCGG
NonTargetingControlGuideForMouse_0291	GCCGTAAGCGGGCCGGTTGA
NonTargetingControlGuideForMouse_0292	CGTAACCGGAGATAATATTA
NonTargetingControlGuideForMouse_0293	CGGCGATAACAGCGACATCG
NonTargetingControlGuideForMouse_0294	TCACTTCGGGCATTACGAGC
NonTargetingControlGuideForMouse_0295	TAATAAACTATGTCCCGCCG
NonTargetingControlGuideForMouse_0296	TGGCACGGAGTTGCATACGC
NonTargetingControlGuideForMouse_0297	GCTAGTTCTCCCGGGCGAAA
NonTargetingControlGuideForMouse_0298	GTTCGGTTGCAGCTTACACG
NonTargetingControlGuideForMouse_0299	GCACCTCTAGCGCGCTCGGC
NonTargetingControlGuideForMouse_0300	CATTGTAGACTCGTACGGAT
NonTargetingControlGuideForMouse_0301	TCGGAATTCCGCAGGCCGAG
NonTargetingControlGuideForMouse_0302	GATTACGGGGTTCCGTAACT
NonTargetingControlGuideForMouse_0303	GCCTATGTGAATCGCGAATT
NonTargetingControlGuideForMouse_0304	CTCGGACGGCATACGACAAT
NonTargetingControlGuideForMouse_0305	CATATGCTCGACGGTATAAA
NonTargetingControlGuideForMouse_0306	CTCATGTACGCCTTCGCTAC
NonTargetingControlGuideForMouse_0307	TTACAGTTCATACCGTCGCC
NonTargetingControlGuideForMouse_0308	GATGGCCAGTAACGGCGTCA
NonTargetingControlGuideForMouse_0309	ATTTGAATGCTCCCGTCGAC
NonTargetingControlGuideForMouse_0310	CAACGGTCACGCTAGAATAA
NonTargetingControlGuideForMouse_0311	CTTAAGTTCGCGACGGAATG
NonTargetingControlGuideForMouse_0312	TACTTAGGTCCGCGTAAAGC
NonTargetingControlGuideForMouse_0313	GGTTAAAAATTAAGCGGTCC
NonTargetingControlGuideForMouse_0314	AAAACGGCTCGATCGGTGAT
NonTargetingControlGuideForMouse_0315	ATGTTACGTACGTGATCTCC
NonTargetingControlGuideForMouse_0316	AGTAGACGCTATGTTCGCGC
NonTargetingControlGuideForMouse_0317	TACTGCGTACCGCAGTAAGC
NonTargetingControlGuideForMouse_0318	CCCATCATTCGCGCTGACGT
NonTargetingControlGuideForMouse_0319	CGACTATTGCCGTCCATCTC
NonTargetingControlGuideForMouse_0320	ATCCGTACCAAACACGCTAC
NonTargetingControlGuideForMouse_0321	TGCGTAAAACTTGCGCTCGA
NonTargetingControlGuideForMouse_0322	CATATGCCTATAACCGGCGG
NonTargetingControlGuideForMouse_0323	GTTCCGGATATATACGGTTA
NonTargetingControlGuideForMouse_0324	CTAATACACCCGGACGGTAC
NonTargetingControlGuideForMouse_0325	GGGCGGGACGTAATATTATG
NonTargetingControlGuideForMouse_0326	ACTTTACATCATGTCGTCGT
NonTargetingControlGuideForMouse_0327	CTGATCGGTGCATATCTCGG
NonTargetingControlGuideForMouse_0328	GAGCCCCAACGCGCGAAGCA
NonTargetingControlGuideForMouse_0329	GCTAAGATTCATCCGAACAC
NonTargetingControlGuideForMouse_0330	GTTACCGTGACGATAAGAAT
NonTargetingControlGuideForMouse_0331	GCTAAACGTATTTTACGGGC
NonTargetingControlGuideForMouse_0332	CCGAGCCGAATTGGGCGTGT
NonTargetingControlGuideForMouse_0333	GTTGCGTGTGTCCGTACAAA
NonTargetingControlGuideForMouse_0334	CTTTATTCCGTTGCATGTCG
NonTargetingControlGuideForMouse_0335	AAGCGTACCCCACTCGTTAA
NonTargetingControlGuideForMouse_0336	ATCCGAGATCTGCGAATTAT
NonTargetingControlGuideForMouse_0337	TCTTGACTCCGACTTCGGGC
NonTargetingControlGuideForMouse_0338	ACCATGATGTCACCGCCGCA
NonTargetingControlGuideForMouse_0339	TCAACTTAACCTCGAGTCCG
NonTargetingControlGuideForMouse_0340	CTACGAGGGCCGCGAGCGGT
NonTargetingControlGuideForMouse_0341	ATGTGTCATAGCGGCGTAGG
NonTargetingControlGuideForMouse_0342	TGTAACGATCTGGGCGGTCT
NonTargetingControlGuideForMouse_0343	CCGGATCGGCTACGCTACGG
NonTargetingControlGuideForMouse_0344	CAATATTCGACCTACGCTCC
NonTargetingControlGuideForMouse_0345	TGATAAACGATGCGAACTCG
NonTargetingControlGuideForMouse_0346	TGATTGGGGGTCGTTCGCCA
NonTargetingControlGuideForMouse_0347	TAGTCAGTCGGCCTCCGTGC
NonTargetingControlGuideForMouse_0348	AACCGGCTGCGCGTTTGCAA
NonTargetingControlGuideForMouse_0349	GTGCCTGATAGTGTGAAGCG
NonTargetingControlGuideForMouse_0350	CGACGACCCATTTCGGTTAT
NonTargetingControlGuideForMouse_0351	GGGGGGTCTAATACCGATTG
NonTargetingControlGuideForMouse_0352	TTTTTAGACCTAATTCGCGC
NonTargetingControlGuideForMouse_0353	TCTACACGCGCGTTCAACCG
NonTargetingControlGuideForMouse_0354	CGGGGCGTACATGTGTGGCC
NonTargetingControlGuideForMouse_0355	CGACTCGCTTAACCGTGCAG
NonTargetingControlGuideForMouse_0356	GCGTACCTATCGATAAACCA
NonTargetingControlGuideForMouse_0357	ATATGAGCCCGACCTCTCGA
NonTargetingControlGuideForMouse_0358	CGCGCCGAGGGCCTCGTTAC
NonTargetingControlGuideForMouse_0359	CTCCGACGACTACGCAAGGA
NonTargetingControlGuideForMouse_0360	TATCTCTGGATGCCGTCGGT
NonTargetingControlGuideForMouse_0361	TTTCAGTTGTCGCGCGACTC
NonTargetingControlGuideForMouse_0362	AGTTTACGTGGTCCGATGTC
NonTargetingControlGuideForMouse_0363	GCGTGACGCGATCAAACGGT
NonTargetingControlGuideForMouse_0364	ACTAGCTCCATAACGTGTAC
NonTargetingControlGuideForMouse_0365	CGCATAGTGTACCGTTGCGC
NonTargetingControlGuideForMouse_0366	CCGCTTGGGCGCTATTAATT
NonTargetingControlGuideForMouse_0367	GCTTCATTATTAACCGGCGT
NonTargetingControlGuideForMouse_0368	TATACTCGCCTGTCACAGCG
NonTargetingControlGuideForMouse_0369	ACGCTGTTCGTAACCGCGGG
NonTargetingControlGuideForMouse_0370	AGACGTTGATTTACCGGCCA
NonTargetingControlGuideForMouse_0371	AACGGTCAAATCCGTGAGGG
NonTargetingControlGuideForMouse_0372	CATAGCAACGCCCAAACTCG
NonTargetingControlGuideForMouse_0373	CGTCAATGTGTCCGGACGGT
NonTargetingControlGuideForMouse_0374	ACTGTCCCATTGTACGACGG
NonTargetingControlGuideForMouse_0375	CTATCGGCCCGCAGTGATGG
NonTargetingControlGuideForMouse_0376	GATCGAGTGACACCCACCCG
NonTargetingControlGuideForMouse_0377	TCCGCGGCAACGTTTGGGTC
NonTargetingControlGuideForMouse_0378	ACTTGTATACGACGGCTAGA
NonTargetingControlGuideForMouse_0379	TTCGACTGCGCACGCCATGA
NonTargetingControlGuideForMouse_0380	AGCATGGAGTCAACGTCCGC
NonTargetingControlGuideForMouse_0381	TGACTTGACACGTTCGATAT
NonTargetingControlGuideForMouse_0382	CCGGACTTGTTATACTTGAT
NonTargetingControlGuideForMouse_0383	GTACCATGATAACCGTACTA
NonTargetingControlGuideForMouse_0384	CACCGCTGCCCTAGTACCGG
NonTargetingControlGuideForMouse_0385	GGATATTCGCGCGGTCTTCA
NonTargetingControlGuideForMouse_0386	AGGCAGCCCGCGTTAGAGAT
NonTargetingControlGuideForMouse_0387	TTCTCCATACCGTAACTCCG
NonTargetingControlGuideForMouse_0388	ACCCGCATATGCCGCCTAAG
NonTargetingControlGuideForMouse_0389	CGAAGTACACGGTTCTCTCG
NonTargetingControlGuideForMouse_0390	CACAATACGCGGCAGAGGTC
NonTargetingControlGuideForMouse_0391	TGAGACCAATGCCGCGGAAT
NonTargetingControlGuideForMouse_0392	CTCGACCCAGTAGTAGACGG
NonTargetingControlGuideForMouse_0393	CGTACCGACAGTAGTCCAAG
NonTargetingControlGuideForMouse_0394	AATTGTCTGATCGCGCCATA
NonTargetingControlGuideForMouse_0395	TTTAGTCAGACGAGCCGGAT
NonTargetingControlGuideForMouse_0396	TGCGCGTCCTGTTATGACCG
NonTargetingControlGuideForMouse_0397	CTTATCGATTTGGGTTCAAC
NonTargetingControlGuideForMouse_0398	AACATGTTAAGTCGCGTTAT
NonTargetingControlGuideForMouse_0399	TACGACATCGCATGGTAACG
NonTargetingControlGuideForMouse_0400	CAGCTGACCGTTAATCGATA
